# Supplementary material for: The impact of population aging on income gaps: Can digital finance play a buffering role?
Source: PLoS One. 2026 Apr 1;21(4):e0340310. doi: 10.1371/journal.pone.0340310 (PMC13042643; doi:10.1371/journal.pone.0340310)
Supplement: S1 File — Dataset used in this study extracted from China Statistical Yearbook public profiles. (XLSX) [file pone.0340310.s001.xlsx]

## Sheet: Sheet1
panel_id	year	prov_capital	Res_Endow	urb_hiera	index_aggregate	lnindex	coverage_breadth	lnbreadth	usage_depth	lndepth	digitization_level	lndigitization	aging	GDP_Gap	SSE	IntraGap	Theil	LIS	InterGap	ISU	finan	invest	automa	medica	popu	TI	Pre_year	IV_agi	depen_ratio
1	2011	1	0	1	80.78	4.39	96.44	4.57	76.53	4.34	36.81	3.6058	0.0917	2	0.0218	0.307	0.034	0.294	1.016	2.7534	1.95615	0.190909	0.161	0.685468	11.95	11.79	1946	1.57	0.105
1	2012	1	0	1	135.73	4.91	153.48	5.03	126.63	4.84	93.65	4.5396	0.0963	2	0.0237	0.312	0.034	0.316	1	2.7574	1.9306	0.185536	0.2516	0.713757	12.34	11.81	1947	1.53	0.115
1	2013	1	0	1	178.97	5.19	180.91	5.2	183.31	5.21	164.67	5.1039	0.1009	2	0.0241	0.314	0.033	0.333	1	2.7583	1.96002	0.182642	0.3009	0.875773	12.56	11.83	1948	1.78	0.122
1	2014	1	0	1	190.68	5.25	214.08	5.37	172.16	5.15	147.06	4.9908	0.1055	2	0.0239	0.483	0.032	0.342	1	2.7735	1.98986	0.174444	0.447476	0.771344	13.23	11.87	1949	1.91	0.129
1	2015	1	0	1	222.21	5.4	235.6	5.46	193.18	5.26	230.75	5.4413	0.1101	2	0.0304	0.478	0.032	0.357	1.014	2.7911	2.1227	0.171364	0.612735	0.777907	13.13	11.93	1950	2.02	0.137
1	2016	1	0	1	243.14	5.49	246.72	5.51	234.01	5.46	247.92	5.5131	0.1146	1	0.0279	0.47	0.031	0.351	1	2.7971	2.20572	0.169162	0.78442	0.807197	13.2613	12.01	1951	2.29	0.143
1	2017	1	0	1	269.9	5.6	260.84	5.56	290.41	5.67	262.59	5.5706	0.1192	1	0.0284	0.49	0.031	0.364	1	2.2866	2.2641	0.168369	1.06315	0.836645	13.3939	12.13	1952	2.78	0.154
1	2018	1	0	1	285.41	5.65	277.9	5.63	286.16	5.66	308.9	5.733	0.1238	1	0.0276	0.49	0.031	0.381	1	2.8059	2.32466	0.169847	1.2319	0.845051	13.5279	12.26	1953	2.71	0.167
1	2019	1	0	1	301.33	5.71	297.46	5.7	297.68	5.7	320.74	5.7706	0.1284	1	0.0275	0.47	0.03	0.357	1	2.8322	2.08012	0.158603	1.4138	0.855934	13.6631	12.33	1954	3.73	0.171
1	2020	1	0	1	311.96	5.74	308.13	5.73	312.77	5.75	323.15	5.7781	0.133	1	0.0279	0.47	0.029	0.336	1	2.8357	1.94734	0.150442	1.69821	0.848879	13.7998	12.26	1955	3.45	0.178
1	2021	1	0	1	342.03	5.83	357.24	5.88	325.31	5.78	322.19	5.7751	0.1376	1	0.0262	0.469	0.027	0.355	1	2.8139	2.13751	0.162897	1.8383	0.86483	13.9378	12.31	1956	3.53	0.189
1	2022	1	0	1	344.81	5.84	375.87	5.93	300.96	5.71	321.94	5.7744	0.143	1	0.0257	0.466	0.027	0.369	1.014	2.8359	2.29499	0.164597	2.01049	0.884517	14.0771	12.36	1957	3.68	0.191
2	2011	1	0	1	73.7	4.3	86.3	4.46	66.72	4.2	44.79	3.802	0.0914	2	0.0149	0.316	0.029	0.123	1.359	2.4481	1.31753	0.264712	0.180127	0.448224	8.4731	11.42	1946	2.01	0.134
2	2012	1	0	1	114.74	4.74	118.62	4.78	112.32	4.72	106.3	4.6663	0.0977	2	0.0156	0.329	0.025	0.119	1.304	2.4573	1.34886	0.250281	0.2506	0.492308	8.4456	11.42	1947	1.87	0.148
2	2013	1	0	1	151.01	5.02	144.61	4.97	155.83	5.05	163.41	5.0963	0.1039	1	0.016	0.32	0.022	0.136	1.365	2.4651	1.35373	0.249861	0.2983	0.528506	8.4247	11.42	1948	2.09	0.151
2	2014	1	0	1	165.33	5.11	176.25	5.17	149.53	5.01	158	5.0626	0.1101	2	0.0165	0.475	0.021	0.131	1.219	2.4798	1.38082	0.227959	0.440144	0.585128	8.5312	11.42	1949	2.32	0.129
2	2015	1	0	1	193.66	5.27	192.46	5.26	169.11	5.13	242.21	5.4898	0.1164	2	0.019	0.472	0.02	0.125	1.342	2.5076	1.48147	0.217738	0.584761	0.608579	8.6179	11.42	1950	2.2	0.146
2	2016	1	0	1	213.3	5.36	200.96	5.3	211.1	5.35	258.05	5.5531	0.1226	1	0.0211	0.468	0.02	0.133	1.284	2.5503	1.53019	0.206804	0.738015	0.591609	8.70408	11.43	1951	2.46	0.146
2	2017	1	0	1	237.15	5.47	217.24	5.38	258.95	5.56	263.29	5.5733	0.1288	2	0.0257	0.35	0.019	0.13	1.356	2.2866	1.68299	0.225385	0.901126	0.572933	8.79112	11.37	1952	2.75	0.139
2	2018	1	0	1	251.07	5.53	236.11	5.46	259.67	5.56	284.87	5.652	0.135	2	0.0269	0.35	0.019	0.134	1.44	2.5772	1.72993	0.225303	1.20924	0.557643	8.87903	11.5	1953	2.52	0.161
2	2019	1	0	1	266.19	5.58	255.52	5.54	269.93	5.6	294.63	5.6857	0.1413	2	0.0391	0.33	0.019	0.198	1.559	2.6221	2.47263	0.203078	1.5345	0.550451	8.96782	11.47	1954	3.57	0.161
2	2020	1	0	1	276.75	5.62	269.55	5.6	274.21	5.61	305.14	5.7208	0.1475	2	0.0368	0.32	0.018	0.199	1.559	2.6288	2.50091	0.188621	1.954	0.54446	9.0575	11.5	1955	3.29	0.183
2	2021	1	0	1	309.6	5.74	319.04	5.77	287.5	5.66	318.63	5.764	0.1537	2	0.0381	0.368	0.018	0.195	1.578	2.5981	2.55135	0.193127	2.28316	0.54026	9.14807	11.55	1956	3.34	0.194
2	2022	1	0	1	315.57	5.75	339.38	5.83	265.24	5.58	328.43	5.7943	0.1575	2	0.034	0.357	0.017	0.191	1.493	2.5961	2.55351	0.155024	2.5014	0.535616	9.23955	11.6	1957	3.46	0.207
3	2011	1	0	1	59.25	4.08	61.68	4.12	59.56	4.09	50.66	3.9251	0.086	3	0.0072	0.524	0.1	0.07	2.152	2.3006	0.896417	0.031526	0.026949	0.378813	6.2928	8.59	1946	2.23	0.125
3	2012	1	0	1	98.05	4.59	100.2	4.61	95.42	4.56	95.7	4.5612	0.0908	3	0.0083	0.533	0.097	0.074	2.22	2.3025	0.887751	0.028057	0.035013	0.413837	6.3436	8.63	1947	2.1	0.126
3	2013	1	0	1	140.76	4.95	131.51	4.88	137.52	4.92	177.21	5.1773	0.0955	4	0.0088	0.515	0.091	0.08	2.153	2.3125	0.9277	0.02635	0.044772	0.476665	6.3298	8.68	1948	2.29	0.129
3	2014	1	0	1	150.43	5.01	164.37	5.1	122.26	4.81	155.62	5.0474	0.1002	3	0.0094	0.477	0.086	0.089	2.142	2.3443	0.986201	0.021974	0.071644	0.4466	7.8185	8.76	1949	2.34	0.142
3	2015	1	0	1	181.16	5.2	185.76	5.22	145.96	4.98	229.92	5.4377	0.105	3	0.0108	0.488	0.083	0.096	2.076	2.3669	0.941827	0.021076	0.103124	0.454355	7.8814	8.9	1950	2.43	0.154
3	2016	1	0	1	204.08	5.32	198.89	5.29	193.7	5.27	240.09	5.481	0.1097	3	0.0123	0.504	0.081	0.094	2.031	2.3831	0.873166	0.018861	0.141827	0.477582	7.96021	9.11	1951	2.69	0.168
3	2017	1	0	1	235.14	5.46	218.65	5.39	250.78	5.52	261.19	5.5652	0.1144	3	0.0143	0.35	0.079	0.096	2.003	2.2866	1.44487	0.017817	0.185243	0.473135	8.03982	9.47	1952	3	0.184
3	2018	1	0	1	246.43	5.51	235.69	5.46	243.65	5.5	286.97	5.6594	0.1191	3	0.0191	0.35	0.076	0.113	1.984	2.4861	1.65966	0.020101	0.240916	0.498238	8.12021	9.87	1953	2.63	0.194
3	2019	1	0	1	260.46	5.56	253.82	5.54	254.11	5.54	293.95	5.6834	0.1239	4	0.0196	0.32	0.072	0.135	2.194	2.5284	1.95213	0.018598	0.259334	0.487528	8.20142	10.06	1954	3.66	0.208
3	2020	1	0	1	270.53	5.6	268.42	5.59	257.58	5.55	301.1	5.7074	0.1286	3	0.0227	0.31	0.067	0.139	2.179	2.5378	1.93012	0.015581	0.311624	0.529434	8.28343	9.87	1955	3.35	0.244
3	2021	1	0	1	298.65	5.7	309.7	5.74	271.38	5.6	311.74	5.7422	0.1333	4	0.0204	0.373	0.061	0.138	2.276	2.5197	2.24633	0.020101	0.350706	0.545129	8.36626	9.92	1956	3.37	0.256
3	2022	1	0	1	304.97	5.72	331.72	5.8	248.47	5.52	319.31	5.7662	0.1386	3	0.021	0.363	0.057	0.139	2.159	2.5961	2.27256	0.016368	0.378442	0.568226	8.44993	9.97	1957	3.49	0.275
4	2011	0	1	1	61.74	4.12	59.37	4.08	61.36	4.12	70.22	4.2516	0.0987	2	0.0092	0.437	0.1	0.061	1.799	2.2214	0.567481	0.061335	0.027743	0.435558	5.4711	7.13	1946	2.13	0.125
4	2012	0	1	1	96.38	4.57	93.89	4.54	92.68	4.53	111.32	4.7124	0.1055	2	0.0083	0.431	0.097	0.073	1.886	2.2272	0.601745	0.060259	0.036904	0.380129	5.506	7.34	1947	1.98	0.126
4	2013	0	1	1	133.93	4.9	121.85	4.8	134.17	4.9	173.36	5.1554	0.1123	2	0.0086	0.417	0.091	0.067	1.947	2.2333	0.647541	0.058649	0.046604	0.518181	5.3757	7.58	1948	2.18	0.129
4	2014	0	1	1	146.3	4.99	152.43	5.03	126.68	4.84	161.73	5.0859	0.1191	2	0.0089	0.384	0.086	0.069	2.019	2.2447	0.687285	0.046308	0.066724	0.489658	5.5906	7.84	1949	2.25	0.142
4	2015	0	1	1	170.82	5.14	167.87	5.12	137.67	4.92	240.78	5.4839	0.1259	2	0.0114	0.404	0.083	0.074	2.013	2.2602	0.783122	0.042633	0.091937	0.498424	5.6042	8.13	1950	2.31	0.154
4	2016	0	1	1	193.31	5.26	178.22	5.18	188.56	5.24	251.76	5.5285	0.1326	2	0.0129	0.408	0.081	0.075	2.028	2.2613	0.782864	0.043296	0.12548	0.507724	5.66024	8.45	1951	2.57	0.168
4	2017	0	1	1	219.29	5.39	198.71	5.29	233.29	5.45	261.8	5.5676	0.1394	2	0.0128	0.45	0.079	0.07	1.992	2.2866	0.798277	0.038037	0.153955	0.443152	5.71685	8.81	1952	3.22	0.184
4	2018	0	1	1	228.87	5.43	215.53	5.37	226.31	5.42	277.6	5.6262	0.1462	2	0.0138	0.45	0.076	0.076	1.964	2.3089	0.795373	0.036799	0.197326	0.474657	5.77401	9.15	1953	2.87	0.194
4	2019	0	1	1	240.44	5.48	229.76	5.44	233.73	5.45	287.89	5.6626	0.153	2	0.0156	0.44	0.072	0.083	2.229	2.3221	0.883135	0.032936	0.212655	0.491151	5.83175	9.39	1954	3.88	0.208
4	2020	0	1	1	251.42	5.53	244.56	5.5	241.09	5.49	292.82	5.6796	0.1598	2	0.0165	0.42	0.067	0.084	2.233	2.3035	0.85226	0.030923	0.255822	0.518487	5.89007	9.15	1955	3.52	0.244
4	2021	0	1	1	277.23	5.62	282.73	5.64	254.02	5.54	301.3	5.7081	0.1666	2	0.0152	0.475	0.061	0.079	2.243	2.2999	0.941332	0.032844	0.288227	0.586937	5.94897	9.2	1956	3.56	0.256
4	2022	0	1	1	279.88	5.63	299.54	5.7	229.75	5.44	306.07	5.7238	0.1698	2	0.0152	0.465	0.057	0.076	2.276	2.5961	0.999802	0.027305	0.310529	0.614754	6.00846	9.25	1957	3.69	0.275
5	2011	0	0	3	56.1	4.03	61.45	4.12	67.25	4.21	18.17	2.8998	0.1014	4	0.0157	0.566	0.1	0.104	2.033	2.3458	0.971337	0.171504	0.009496	0.404175	3.7143	8.28	1946	2.27	0.125
5	2012	0	0	3	95.14	4.56	96.75	4.57	93.04	4.53	93.66	4.5397	0.1081	4	0.0152	0.54	0.097	0.124	1.867	2.3388	1.03591	0.169951	0.012932	0.362912	3.7326	8.29	1947	2.09	0.126
5	2013	0	0	3	135.52	4.91	124.61	4.83	134.7	4.9	173.02	5.1534	0.1149	5	0.0145	0.531	0.091	0.128	1.946	2.3227	1.11839	0.169951	0.016482	0.475777	3.7519	8.29	1948	2.28	0.129
5	2014	0	0	3	149.98	5.01	156.53	5.05	133.38	4.89	158.53	5.0659	0.1217	4	0.0138	0.497	0.086	0.137	1.97	2.3335	1.26266	0.14553	0.024129	0.559675	3.7817	8.31	1949	2.34	0.142
5	2015	0	0	3	177.04	5.18	172.72	5.15	149.93	5.01	240.59	5.4831	0.1285	4	0.0184	0.513	0.083	0.14	2.072	2.3601	1.1999	0.159494	0.033763	0.514547	3.7939	8.33	1950	2.46	0.154
5	2016	0	0	3	199.42	5.3	183.3	5.21	195.13	5.27	260.48	5.5625	0.1352	2	0.019	0.511	0.081	0.142	2.003	2.3632	1.13125	0.157303	0.046275	0.518456	3.83184	8.39	1951	2.7	0.168
5	2017	0	0	3	225.23	5.42	203.66	5.32	241.56	5.49	266.76	5.5863	0.142	4	0.0238	0.35	0.079	0.125	1.953	2.2866	1.13271	0.135734	0.059215	0.462282	3.87016	8.48	1952	2.98	0.184
5	2018	0	0	3	232.67	5.45	218.55	5.39	234.69	5.46	275.66	5.6192	0.1488	4	0.0213	0.35	0.076	0.121	1.969	2.4183	1.1828	0.128	0.071182	0.473567	3.90886	8.6	1953	2.63	0.194
5	2019	0	0	3	242.41	5.49	231.46	5.44	240.53	5.48	281.98	5.6418	0.1555	4	0.0233	0.34	0.072	0.126	2.135	2.415	1.36847	0.109415	0.077571	0.474485	3.94795	8.65	1954	3.69	0.208
5	2020	0	0	3	252.83	5.53	246.23	5.51	245.01	5.5	288.84	5.6659	0.1623	3	0.0261	0.33	0.067	0.132	2.156	2.3968	1.32149	0.100773	0.094338	0.500799	3.98743	8.6	1955	3.38	0.244
5	2021	0	0	3	278.48	5.63	281.42	5.64	258.3	5.55	305.49	5.7219	0.1691	4	0.0243	0.384	0.061	0.129	2.286	2.3836	1.45786	0.099776	0.107424	0.519867	4.0273	8.65	1956	3.39	0.256
5	2022	0	0	3	278.52	5.63	291.8	5.68	234.9	5.46	313.95	5.7492	0.1723	4	0.0257	0.373	0.057	0.135	2.197	2.5961	1.55458	0.079051	0.114814	0.542433	4.06757	8.7	1957	3.51	0.275
6	2011	0	1	1	45.38	3.82	31.65	3.45	52.24	3.96	78.26	4.36	0.0754	4	0.0117	0.434	0.1	0.068	2.093	2.2027	0.550399	0.026286	0.018572	0.318041	8.1243	6.9	1946	2.15	0.125
6	2012	0	1	1	76.76	4.34	70.46	4.26	78.93	4.37	93.66	4.5397	0.0803	4	0.0109	0.474	0.097	0.071	2.245	2.2099	0.608793	0.027778	0.024899	0.336411	8.2309	7.13	1947	2.04	0.126
6	2013	0	1	1	116.1	4.75	104.24	4.65	111.02	4.71	164.47	5.1027	0.0852	6	0.0105	0.473	0.091	0.095	2.408	2.229	0.684297	0.023097	0.038748	0.357948	8.2389	7.37	1948	2.25	0.129
6	2014	0	1	1	130.39	4.87	137	4.92	102.15	4.63	159.88	5.0744	0.0901	5	0.0103	0.45	0.086	0.094	2.496	2.2369	0.767803	0.014879	0.057342	0.373609	8.5328	7.63	1949	2.32	0.142
6	2015	0	1	1	156.09	5.05	151.77	5.02	121.15	4.8	233.85	5.4547	0.095	5	0.0099	0.444	0.083	0.106	2.428	2.2721	0.891373	0.013062	0.079327	0.390969	8.7029	7.9	1950	2.37	0.154
6	2016	0	1	1	185.7	5.22	169.2	5.13	173.88	5.16	261.67	5.5671	0.0999	5	0.0091	0.466	0.081	0.107	2.436	2.278	0.937717	0.00963	0.108424	0.422104	8.78993	8.19	1951	2.64	0.168
6	2017	0	1	1	211.06	5.35	192.1	5.26	216.49	5.38	263.81	5.5752	0.1048	5	0.0088	0.46	0.079	0.096	2.318	2.2866	1.04932	0.008929	0.121583	0.333558	8.87783	8.5	1952	3.26	0.184
6	2018	0	1	1	217.72	5.38	208.43	5.34	208.47	5.34	265.22	5.5806	0.1097	5	0.0084	0.46	0.076	0.102	2.386	2.3667	1.05987	0.006226	0.156918	0.359036	8.96661	8.79	1953	2.91	0.194
6	2019	0	1	1	229.9	5.44	226.64	5.42	213.17	5.36	271.05	5.6023	0.1146	6	0.0262	0.45	0.072	0.108	2.598	2.3582	1.19228	0.009146	0.169383	0.366522	9.05627	9.01	1954	3.9	0.208
6	2020	0	1	1	244.12	5.5	244.52	5.5	219.72	5.39	287.18	5.6601	0.1195	5	0.0279	0.43	0.067	0.101	2.617	2.3607	1.15421	0.01132	0.204093	0.383355	9.14683	8.79	1955	3.54	0.244
6	2021	0	1	1	276.64	5.62	285.99	5.66	243.39	5.49	306.21	5.7243	0.1244	5	0.0242	0.322	0.061	0.091	2.651	2.345	1.39598	0.009713	0.23031	0.39378	9.2383	8.83	1956	3.26	0.256
6	2022	0	1	1	282.16	5.64	307.02	5.73	219	5.39	314.87	5.7522	0.1295	5	0.0274	0.315	0.057	0.106	2.545	2.5961	1.55126	0.005982	0.24768	0.452039	9.33069	8.88	1957	3.38	0.275
7	2011	0	1	1	41.46	3.72	29.25	3.38	53.71	3.98	59.48	4.0856	0.0778	7	0.0123	0.432	0.1	0.081	2.171	2.1391	0.662662	0.037975	0.011437	0.307301	5.927	7.3	1946	2.15	0.125
7	2012	0	1	1	80.22	4.38	68.34	4.22	88.46	4.48	104.45	4.6487	0.0835	7	0.0167	0.468	0.097	0.1	2.249	2.1449	0.759787	0.029412	0.017333	0.317039	6.0142	7.4	1947	2.04	0.126
7	2013	0	1	1	115.5	4.75	98.58	4.59	115.37	4.75	171.59	5.1451	0.0893	9	0.0156	0.473	0.091	0.104	2.367	2.1578	0.858527	0.023277	0.022025	0.351357	6.1358	7.53	1948	2.25	0.129
7	2014	0	1	1	113.78	4.73	121.3	4.8	84.31	4.43	142.47	4.9591	0.095	7	0.0149	0.459	0.086	0.106	2.51	2.194	0.939976	0.021739	0.032823	0.379583	6.2164	7.69	1949	2.33	0.142
7	2015	0	1	1	152.21	5.03	146.71	4.99	125.95	4.84	218.06	5.3848	0.1008	7	0.0137	0.443	0.083	0.112	2.407	2.2382	0.996881	0.019862	0.046232	0.378165	6.2736	7.9	1950	2.37	0.154
7	2016	0	1	1	178.1	5.18	160.44	5.08	179.64	5.19	233.61	5.4537	0.1066	6	0.012	0.452	0.081	0.107	2.469	2.2595	1.0102	0.01949	0.063889	0.399302	6.33634	8.17	1951	2.63	0.168
7	2017	0	1	1	205.9	5.33	184.54	5.22	223.02	5.41	245.36	5.5027	0.1123	6	0.0233	0.3	0.079	0.094	2.29	2.2866	1.11203	0.020849	0.070783	0.337392	6.3997	8.5	1952	2.88	0.184
7	2018	0	1	1	214.77	5.37	201.64	5.31	216.47	5.38	255.03	5.5414	0.1181	7	0.0261	0.3	0.076	0.101	2.28	2.3464	1.28945	0.020179	0.093665	0.371067	6.4637	8.83	1953	2.52	0.194
7	2019	0	1	1	230.23	5.44	218	5.38	228.03	5.43	274.62	5.6154	0.1238	7	0.0292	0.48	0.072	0.119	2.557	2.3387	1.51246	0.019274	0.101647	0.368452	6.52833	9.04	1954	3.95	0.208
7	2020	0	1	1	243.59	5.5	234.1	5.46	237.54	5.47	285.93	5.6558	0.1296	6	0.0336	0.46	0.067	0.118	2.647	2.3423	1.47204	0.018349	0.123119	0.394716	6.59362	8.83	1955	3.59	0.244
7	2021	0	1	1	271.08	5.6	271.84	5.61	254.86	5.54	298.07	5.6973	0.1354	6	0.0285	0.354	0.061	0.117	2.712	2.3321	1.79689	0.021074	0.139649	0.397637	6.65955	8.88	1956	3.33	0.256
7	2022	0	1	1	274.08	5.61	287.61	5.66	228.11	5.43	312.94	5.746	0.1396	7	0.0311	0.35	0.057	0.114	2.78	2.5961	1.94299	0.016199	0.149573	0.419701	6.72615	8.93	1957	3.46	0.275
8	2011	0	0	1	45.42	3.82	38.62	3.65	55.28	4.01	49.97	3.9114	0.087	6	0.0168	0.495	0.1	0.091	2.342	2.174	0.551993	0.060362	0.025808	0.272956	5.232	8.7	1946	2.21	0.125
8	2012	0	0	1	87.68	4.47	75.74	4.33	96.65	4.57	110.82	4.7079	0.0929	6	0.0191	0.521	0.097	0.115	2.443	2.172	0.582533	0.053937	0.038989	0.315988	5.2833	8.71	1947	2.09	0.126
8	2013	0	0	1	124.45	4.82	105.49	4.66	132.34	4.89	172.74	5.1518	0.0987	7	0.0176	0.499	0.091	0.11	2.369	2.1739	0.647221	0.052103	0.048146	0.299854	5.5689	8.73	1948	2.27	0.129
8	2014	0	0	1	134.9	4.9	137.99	4.93	124.02	4.82	144.45	4.9729	0.1046	6	0.0165	0.464	0.086	0.132	2.402	2.2051	0.741605	0.046858	0.075305	0.30931	5.3937	8.76	1949	2.33	0.142
8	2015	0	0	1	162.46	5.09	155.61	5.05	137.97	4.93	229.6	5.4363	0.1105	6	0.0163	0.463	0.083	0.145	2.239	2.2638	0.863535	0.041441	0.102622	0.376809	5.4181	8.81	1950	2.39	0.154
8	2016	0	0	1	184.76	5.22	167.85	5.12	186.01	5.23	238.33	5.4736	0.1164	6	0.0138	0.47	0.081	0.142	2.278	2.2562	0.88678	0.03585	0.143332	0.391872	5.47228	8.93	1951	2.65	0.168
8	2017	0	0	1	214.85	5.37	192.66	5.26	234.41	5.46	252.6	5.5318	0.1223	6	0.0136	0.33	0.079	0.13	2.027	2.2866	1.06599	0.031729	0.150402	0.370208	5.527	9.15	1952	2.95	0.184
8	2018	0	0	1	226.67	5.42	210.39	5.35	232.86	5.45	269.19	5.5954	0.1281	6	0.0129	0.33	0.076	0.139	2.285	2.3484	1.19819	0.030547	0.200089	0.386614	5.58227	9.42	1953	2.6	0.194
8	2019	0	0	1	238.61	5.47	225.12	5.42	241.89	5.49	277.21	5.6248	0.134	6	0.0278	0.31	0.072	0.135	2.431	2.4165	1.34243	0.034921	0.215614	0.39228	5.6381	9.54	1954	3.64	0.208
8	2020	0	0	1	248.54	5.52	240.6	5.48	243.13	5.49	284.6	5.6511	0.1399	5	0.0299	0.31	0.067	0.131	2.457	2.4173	1.29345	0.028571	0.259359	0.449187	5.69448	9.42	1955	3.35	0.244
8	2021	0	0	1	276.57	5.62	279.03	5.63	261.01	5.56	296.77	5.693	0.1458	6	0.028	0.369	0.061	0.13	2.469	2.3977	1.60284	0.029067	0.292188	0.441316	5.75142	9.47	1956	3.36	0.256
8	2022	0	0	1	279.48	5.63	295.45	5.69	234.29	5.46	308.88	5.733	0.1499	5	0.0307	0.361	0.057	0.133	2.518	2.4005	1.92609	0.022698	0.314831	0.447911	5.80894	9.52	1957	3.48	0.275
9	2011	0	1	3	47.19	3.85	42.8	3.76	47.95	3.87	60.31	4.0995	0.1107	5	0.0275	0.719	0.1	0.104	2.261	2.2362	0.950298	0.057831	0.011854	0.319812	1.2676	7.24	1946	2.41	0.125
9	2012	0	1	3	83.43	4.42	76.63	4.34	85.26	4.45	102.53	4.6302	0.118	5	0.0252	0.688	0.097	0.105	2.392	2.2368	0.967047	0.052874	0.015557	0.256298	1.2703	7.24	1947	2.25	0.126
9	2013	0	1	3	120.03	4.79	104.68	4.65	120.33	4.79	170.17	5.1368	0.1253	7	0.0231	0.685	0.091	0.101	2.59	2.2132	1.01566	0.041818	0.018796	0.412915	1.2661	7.24	1948	2.43	0.129
9	2014	0	1	3	134.3	4.9	135.22	4.91	122.48	4.81	152.74	5.0287	0.1326	5	0.0221	0.662	0.086	0.106	2.624	2.2196	1.10691	0.037801	0.027117	0.405591	1.2707	7.24	1949	2.52	0.142
9	2015	0	1	3	161.88	5.09	150.84	5.02	141.65	4.95	235.12	5.4601	0.1399	5	0.0215	0.666	0.083	0.128	2.311	2.2417	1.23192	0.039007	0.03866	0.421962	1.2746	7.25	1950	2.66	0.154
9	2016	0	1	3	187.13	5.23	164.18	5.1	190.03	5.25	257.67	5.5517	0.1472	5	0.0196	0.674	0.081	0.123	2.399	2.2625	1.38229	0.03527	0.05266	0.471298	1.28735	7.29	1951	2.89	0.168
9	2017	0	1	3	212.76	5.36	187.45	5.23	232.59	5.45	260.34	5.562	0.1545	6	0.0463	0.52	0.079	0.125	2.143	2.2866	1.68261	0.047085	0.064346	0.399011	1.30022	7.45	1952	3.39	0.184
9	2018	0	1	3	220.22	5.39	206.63	5.33	223.37	5.41	259.38	5.5583	0.1618	6	0.0521	0.53	0.076	0.129	2.189	2.3665	1.8819	0.045822	0.081809	0.448107	1.31322	7.78	1953	3.06	0.194
9	2019	0	1	3	233.7	5.45	221.05	5.4	233.15	5.45	276.52	5.6223	0.1691	6	0.0523	0.51	0.072	0.147	2.44	2.3992	2.14131	0.042079	0.088951	0.449914	1.32635	7.86	1954	4	0.208
9	2020	0	1	3	244.97	5.5	235.87	5.46	236.35	5.47	290.72	5.6724	0.1764	5	0.0535	0.51	0.067	0.15	2.474	2.3956	2.09648	0.039212	0.107942	0.467042	1.33962	7.78	1955	3.66	0.244
9	2021	0	1	3	274.47	5.61	274.23	5.61	258.14	5.55	304.94	5.7201	0.1837	5	0.046	0.558	0.061	0.143	2.611	2.401	2.44413	0.04125	0.122656	0.47952	1.35301	7.83	1956	3.71	0.256
9	2022	0	1	3	275.13	5.62	289.38	5.67	230.84	5.44	308.61	5.7321	0.1864	5	0.0574	0.547	0.057	0.153	2.573	2.4005	2.60177	0.030631	0.131235	0.530547	1.36654	7.88	1957	3.85	0.275
10	2011	0	1	3	44.82	3.8	42.89	3.76	50.57	3.92	40.76	3.7077	0.0914	4	0.0164	0.81	0.1	0.076	2.215	2.1519	0.772937	0.016588	0.008085	0.359471	0.9465	6.44	1946	2.49	0.125
10	2012	0	1	3	81.42	4.4	76.57	4.34	94.19	4.55	74.19	4.3066	0.0969	4	0.0173	0.775	0.097	0.081	2.465	2.1567	0.821747	0.013015	0.010191	0.426028	0.9531	6.5	1947	2.32	0.126
10	2013	0	1	3	121.4	4.8	104.43	4.65	125.93	4.84	169.22	5.1312	0.1024	6	0.0157	0.777	0.091	0.092	2.221	2.1594	0.87163	0.012987	0.014603	0.415869	0.9517	6.57	1948	2.5	0.129
10	2014	0	1	3	130.33	4.87	136.71	4.92	108.96	4.69	148.09	4.9978	0.1079	4	0.0168	0.643	0.086	0.09	2.323	2.1641	0.966038	0.012238	0.021316	0.435303	0.9641	6.68	1949	2.5	0.142
10	2015	0	1	3	159.5	5.07	152.71	5.03	128.69	4.86	237.91	5.4719	0.1134	4	0.0219	0.708	0.083	0.101	2.302	2.1834	1.10099	0.010929	0.030774	0.450183	0.9673	6.82	1950	2.71	0.154
10	2016	0	1	3	185.26	5.22	164.96	5.11	182.04	5.2	258.17	5.5536	0.1188	4	0.0203	0.705	0.081	0.1	2.32	2.2123	1.15167	0.010246	0.042209	0.490627	0.976973	7.02	1951	2.92	0.168
10	2017	0	1	3	210.91	5.35	187.07	5.23	227.47	5.43	259.52	5.5588	0.1243	4	0.0285	0.47	0.079	0.096	2.221	2.2866	1.30777	0.011574	0.053788	0.463237	0.986743	7.29	1952	3.28	0.184
10	2018	0	1	3	215.31	5.37	204.91	5.32	210.01	5.35	259.31	5.558	0.1298	5	0.0293	0.46	0.076	0.107	2.266	2.2775	1.48754	0.013369	0.06701	0.453534	0.99661	7.58	1953	2.91	0.194
10	2019	0	1	3	224.97	5.42	218.16	5.39	213.63	5.36	268.08	5.5913	0.1353	5	0.0327	0.45	0.072	0.12	2.467	2.2616	1.67926	0.016216	0.073103	0.459896	1.00658	7.73	1954	3.9	0.208
10	2020	0	1	3	239.72	5.48	233.64	5.45	222.2	5.4	291.67	5.6756	0.1408	4	0.0349	0.45	0.067	0.12	2.48	2.2451	1.60961	0.021408	0.088997	0.479606	1.01664	7.58	1955	3.57	0.244
10	2021	0	1	3	267.13	5.59	270.94	5.6	242.69	5.49	299.02	5.7005	0.1463	4	0.0327	0.535	0.061	0.119	2.404	2.2192	1.74361	0.018546	0.101444	0.469789	1.02681	7.62	1956	3.67	0.256
10	2022	0	1	3	270.92	5.6	285.01	5.65	226.95	5.42	304.31	5.718	0.1508	4	0.0356	0.52	0.057	0.13	2.362	2.4005	1.7972	0.012712	0.108372	0.481346	1.03708	7.67	1957	3.8	0.275
11	2011	0	0	1	45.45	3.82	35.15	3.56	51.29	3.94	68.84	4.2318	0.0886	4	0.0081	0.341	0.1	0.062	2.088	2.2464	0.421021	0.049068	0.015438	0.321843	5.2289	7.01	1946	2.05	0.125
11	2012	0	0	1	80.38	4.39	73.13	4.29	80.93	4.39	103.35	4.6381	0.0944	4	0.0086	0.403	0.097	0.066	2.114	2.2485	0.449703	0.040586	0.020228	0.266953	5.2968	7.19	1947	1.97	0.126
11	2013	0	0	1	120.23	4.79	103.14	4.64	126.35	4.84	165.52	5.1091	0.1003	5	0.0078	0.383	0.091	0.07	2.162	2.2689	0.519726	0.034621	0.025254	0.353069	5.3677	7.39	1948	2.17	0.129
11	2014	0	0	1	131.1	4.88	134.76	4.9	114.16	4.74	149.78	5.0092	0.1061	4	0.0074	0.351	0.086	0.071	2.15	2.2784	0.588208	0.028649	0.037806	0.38558	5.4747	7.62	1949	2.22	0.142
11	2015	0	0	1	156.15	5.05	149.54	5.01	128.89	4.86	227.49	5.4271	0.112	4	0.0068	0.338	0.083	0.079	2.063	2.3122	0.642179	0.02521	0.054042	0.41906	5.5148	7.88	1950	2.22	0.154
11	2016	0	0	1	180.1	5.19	161.33	5.08	181.09	5.2	240.28	5.4818	0.1179	4	0.0063	0.342	0.081	0.077	2.122	2.3301	0.698151	0.023382	0.073932	0.439192	5.56995	8.18	1951	2.48	0.168
11	2017	0	0	1	205.65	5.33	181.94	5.2	223.27	5.41	251.94	5.5292	0.1237	4	0.0152	0.48	0.079	0.073	2.006	2.2866	0.768113	0.024824	0.087939	0.404486	5.62565	8.52	1952	3.3	0.184
11	2018	0	0	1	215.63	5.37	198.2	5.29	218.58	5.39	267.82	5.5903	0.1296	4	0.0204	0.48	0.076	0.083	2.053	2.42	0.811879	0.027607	0.11425	0.432746	5.6819	8.85	1953	2.95	0.194
11	2019	0	0	1	227.36	5.43	211.51	5.35	230.93	5.44	273.19	5.6102	0.1354	4	0.0222	0.45	0.072	0.095	2.193	2.4396	0.911856	0.029505	0.123692	0.433456	5.73872	9.07	1954	3.9	0.208
11	2020	0	0	1	240.45	5.48	225.71	5.42	241.1	5.49	287.97	5.6629	0.1413	4	0.0229	0.45	0.067	0.097	2.276	2.4422	0.893096	0.031821	0.149472	0.434974	5.79611	8.85	1955	3.57	0.244
11	2021	0	0	1	267.07	5.59	260.85	5.56	258.53	5.56	303.13	5.7142	0.1472	4	0.0196	0.319	0.061	0.091	2.353	2.4249	1.00111	0.033572	0.169154	0.480064	5.85407	8.89	1956	3.26	0.256
11	2022	0	0	1	269.6	5.6	276.23	5.62	230.06	5.44	319.56	5.767	0.1513	2	0.0207	0.32	0.057	0.092	2.367	2.4005	1.08011	0.023723	0.181457	0.533099	5.91261	8.94	1957	3.4	0.275
12	2011	0	0	1	62.22	4.13	66.85	4.2	66.85	4.2	38.54	3.6517	0.0814	4	0.0124	0.325	0.1	0.092	1.891	2.2412	0.953005	0.143002	0.012562	0.352389	6.6094	7.46	1946	2.02	0.125
12	2012	0	0	1	104.93	4.65	104.34	4.65	109.82	4.7	97.98	4.5848	0.0854	4	0.0134	0.331	0.097	0.097	1.878	2.2406	1.00962	0.136067	0.016252	0.354917	6.7385	7.57	1947	1.87	0.126
12	2013	0	0	1	146.05	4.98	133.46	4.89	156.61	5.05	168.41	5.1264	0.0893	4	0.0122	0.32	0.091	0.104	1.894	2.2704	1.13656	0.117897	0.021157	0.368063	6.6183	7.71	1948	2.09	0.129
12	2014	0	0	1	155.96	5.05	165.79	5.11	132.7	4.89	165.78	5.1107	0.0932	3	0.0106	0.494	0.086	0.094	1.894	2.3315	1.16147	0.110224	0.032224	0.398712	7.0575	7.89	1949	2.34	0.142
12	2015	0	0	1	183.02	5.21	183.31	5.21	153.75	5.04	235.26	5.4607	0.0972	3	0.0092	0.483	0.083	0.108	1.746	2.3883	1.34421	0.105976	0.045698	0.391954	7.2234	8.11	1950	2.4	0.154
12	2016	0	0	1	205.89	5.33	197.68	5.29	200.47	5.3	242.9	5.4926	0.1011	3	0.0082	0.479	0.081	0.112	1.715	2.4133	1.81253	0.094118	0.065468	0.412447	7.29563	8.39	1951	2.64	0.168
12	2017	0	0	1	235.25	5.46	221.93	5.4	248.04	5.51	255.99	5.5451	0.105	3	0.0076	0.36	0.079	0.105	1.747	2.2866	2.01325	0.098305	0.194283	0.356814	7.36859	8.75	1952	3.01	0.184
12	2018	0	0	1	249.06	5.52	240.99	5.48	243.97	5.5	284.96	5.6524	0.1089	3	0.0069	0.36	0.076	0.108	1.737	2.5083	2.00709	0.090265	0.099899	0.391023	7.44228	9.1	1953	2.65	0.194
12	2019	0	0	1	262.07	5.57	256.51	5.55	253.56	5.54	295.89	5.69	0.1129	3	0.02	0.35	0.072	0.109	1.893	2.5365	2.11334	0.082674	0.108323	0.419296	7.5167	9.31	1954	3.69	0.208
12	2020	0	0	1	273.63	5.61	270.21	5.6	263.11	5.57	304.04	5.7172	0.1168	3	0.02	0.33	0.067	0.107	1.988	2.5563	2.06658	0.080984	0.1311	0.444545	7.59187	9.1	1955	3.36	0.244
12	2021	0	0	1	297.31	5.69	303.69	5.72	279.59	5.63	308.46	5.7316	0.1207	3	0.018	0.391	0.061	0.117	1.999	2.5426	2.19693	0.088804	0.148583	0.437874	7.66778	9.15	1956	3.38	0.256
12	2022	0	0	1	299.51	5.7	319.4	5.77	251.82	5.53	320.48	5.7698	0.1268	3	0.021	0.382	0.057	0.124	1.974	2.4005	2.36065	0.066032	0.159223	0.441492	7.74446	9.2	1957	3.51	0.275
13	2011	0	0	3	39.48	3.68	28.51	3.35	49.34	3.9	57.76	4.0563	0.093	6	0.0137	0.412	0.1	0.079	2.607	2.0979	0.617846	0.040888	0.008568	0.278963	4.9969	6.79	1946	2.13	0.125
13	2012	0	0	3	78.36	4.36	66.39	4.2	91.68	4.52	93.72	4.5403	0.1004	6	0.0142	0.552	0.097	0.086	2.589	2.109	0.698413	0.037194	0.011233	0.299548	5.0067	6.99	1947	2.12	0.126
13	2013	0	0	3	115.32	4.75	96.67	4.57	123.28	4.81	162.44	5.0903	0.1077	8	0.0131	0.523	0.091	0.094	2.562	2.1642	0.832261	0.033821	0.014265	0.338458	5.0708	7.2	1948	2.29	0.129
13	2014	0	0	3	118.04	4.77	122.48	4.81	96.85	4.57	141.91	4.9552	0.115	6	0.012	0.47	0.086	0.089	2.562	2.2309	0.934245	0.031329	0.02104	0.369421	5.134	7.4	1949	2.34	0.142
13	2015	0	0	3	154.3	5.04	145.75	4.98	131.15	4.88	224.58	5.4142	0.1224	6	0.0111	0.46	0.083	0.063	2.546	2.2604	1.05258	0.025932	0.030345	0.369556	5.1276	7.61	1950	2.39	0.154
13	2016	0	0	3	179.08	5.19	159.14	5.07	183.79	5.21	236.38	5.4654	0.1297	5	0.0093	0.47	0.081	0.094	2.508	2.2718	1.02719	0.019409	0.040792	0.402879	5.17888	7.82	1951	2.65	0.168
13	2017	0	0	3	204.79	5.32	183.14	5.21	222.68	5.41	243.77	5.4962	0.137	5	0.0085	0.39	0.079	0.082	2.296	2.2866	1.12176	0.018868	0.046087	0.351123	5.23067	8.03	1952	3.1	0.184
13	2018	0	0	3	218.05	5.38	199.78	5.3	213.4	5.36	286.81	5.6588	0.1443	5	0.0081	0.39	0.076	0.087	2.417	2.3316	1.22098	0.020916	0.058531	0.362434	5.28297	8.26	1953	2.75	0.194
13	2019	0	0	3	231.85	5.45	214.04	5.37	226.08	5.42	301.18	5.7077	0.1517	6	0.032	0.38	0.072	0.096	2.647	2.385	1.40825	0.021469	0.064023	0.363886	5.3358	8.5	1954	3.77	0.208
13	2020	0	0	3	245.27	5.5	231.14	5.44	236.64	5.47	307.63	5.7289	0.159	5	0.0342	0.38	0.067	0.104	2.744	2.3847	1.37219	0.023494	0.078142	0.359586	5.38916	8.26	1955	3.46	0.244
13	2021	0	0	3	271.31	5.6	268.13	5.59	251.38	5.53	318.04	5.7622	0.1663	5	0.0308	0.313	0.061	0.104	2.747	2.3793	1.49145	0.023261	0.08929	0.379739	5.44305	8.31	1956	3.25	0.256
13	2022	0	0	3	273.89	5.61	284.27	5.65	226.22	5.42	326.26	5.7877	0.169	5	0.036	0.309	0.057	0.101	2.745	2.4005	1.47991	0.013946	0.09529	0.396304	5.49748	8.35	1957	3.37	0.275
14	2011	1	0	1	70.57	4.26	90.4	4.5	50.42	3.92	41.71	3.7307	0.082	3	0.0155	0.551	0.123	0.173	1.685	2.5093	2.71973	0.045558	0.013622	0.755123	5.2318	7.67	1946	2.04	0.104
14	2012	1	0	1	116.45	4.76	129.88	4.87	92.43	4.53	115.76	4.7515	0.0847	3	0.0145	0.531	0.119	0.199	1.744	2.5196	2.75855	0.045852	0.020296	0.888956	5.2435	7.88	1947	1.98	0.104
14	2013	1	0	1	153.9	5.04	160.48	5.08	130.75	4.87	174.23	5.1604	0.0874	3	0.016	0.534	0.112	0.199	1.842	2.532	2.94747	0.045977	0.023425	0.911973	5.2666	8.1	1948	2	0.111
14	2014	1	0	1	170.02	5.14	194.34	5.27	127.67	4.85	166.65	5.1159	0.0901	3	0.0162	0.504	0.105	0.231	1.79	2.5704	3.13909	0.049505	0.037325	0.937246	5.2911	8.33	1949	1.94	0.121
14	2015	1	0	1	201.1	5.3	214.81	5.37	152.54	5.03	244.07	5.4975	0.0929	3	0.0186	0.52	0.103	0.228	1.867	2.5987	3.30035	0.051471	0.052057	0.967529	5.2519	8.58	1950	2.22	0.115
14	2016	1	0	1	229.22	5.43	226.46	5.42	197.31	5.28	296.3	5.6914	0.0956	2	0.018	0.534	0.099	0.219	1.92	2.6131	3.41837	0.047887	0.0752	0.988081	5.30442	8.83	1951	2.52	0.119
14	2017	1	0	1	249.21	5.52	244.61	5.5	244.97	5.5	272.13	5.6063	0.0983	2	0.0214	0.31	0.096	0.215	1.889	2.2866	3.35295	0.042553	0.115804	0.990949	5.35746	9.1	1952	2.4	0.139
14	2018	1	0	1	257.79	5.55	261.41	5.57	239	5.48	280.01	5.6348	0.101	2	0.0186	0.31	0.09	0.207	1.862	2.6076	3.21581	0.034404	0.152218	0.989284	5.41104	9.36	1953	2.27	0.14
14	2019	1	0	1	272.16	5.61	280.96	5.64	248.35	5.51	286.36	5.6573	0.1037	2	0.0187	0.49	0.084	0.197	2.106	2.6005	3.4022	0.030361	0.169874	0.990599	5.46515	9.56	1954	3.63	0.146
14	2020	1	0	1	284.05	5.65	296.24	5.69	254.68	5.54	297.17	5.6943	0.1064	2	0.0208	0.49	0.078	0.207	2.086	2.6222	3.33363	0.033817	0.200864	1.07371	5.5198	9.36	1955	3.31	0.167
14	2021	1	0	1	311.98	5.74	335.64	5.82	272.39	5.61	305.84	5.7231	0.1091	2	0.0185	0.374	0.073	0.189	2.069	2.5699	3.18202	0.037203	0.230433	1.10828	5.575	9.4	1956	3.13	0.17
14	2022	1	0	1	316.9	5.76	358.41	5.88	244.71	5.5	311.03	5.7399	0.1164	2	0.0185	0.364	0.071	0.185	2.074	2.4005	3.22163	0.020071	0.247813	1.1118	5.63075	9.45	1957	3.42	0.179
15	2011	0	1	3	57.7	4.06	50.97	3.93	64.47	4.17	67.59	4.2135	0.0863	5	0.0252	0.664	0.123	0.212	1.723	2.3831	0.780862	0.061224	0.006897	0.449451	2.2572	7.26	1946	2.13	0.104
15	2012	0	1	3	101.21	4.62	85.2	4.45	104.98	4.65	147.21	4.9919	0.0924	5	0.0237	0.678	0.119	0.218	1.769	2.3874	0.827282	0.047337	0.008746	0.444083	2.2606	7.26	1947	2.11	0.104
15	2013	0	1	3	135.79	4.91	113.99	4.74	151.25	5.02	179.67	5.1911	0.0984	6	0.0291	0.666	0.112	0.229	1.823	2.4146	0.982837	0.051136	0.011264	0.470489	2.389	7.26	1948	2.09	0.111
15	2014	0	1	3	143.26	4.96	146.24	4.99	133.45	4.89	151.28	5.0191	0.1045	6	0.0298	0.632	0.105	0.217	1.842	2.441	1.03101	0.052023	0.014528	0.474233	2.3927	7.26	1949	2.04	0.121
15	2015	0	1	3	170.26	5.14	163.21	5.1	147.55	4.99	234.84	5.4589	0.1105	5	0.034	0.645	0.103	0.21	1.924	2.4768	1.12176	0.039548	0.020194	0.519481	2.2291	7.26	1950	2.37	0.115
15	2016	0	1	3	185.97	5.23	173.79	5.16	192.19	5.26	214.92	5.3703	0.1165	6	0.0384	0.651	0.099	0.204	2.257	2.5164	1.19489	0.035714	0.029071	0.569277	2.25139	7.26	1951	2.67	0.119
15	2017	0	1	3	214.57	5.37	193.72	5.27	225.74	5.42	263.15	5.5727	0.1226	6	0.0388	0.52	0.096	0.198	2.264	2.2866	1.10945	0.034483	0.044093	0.489088	2.27391	7.27	1952	2.82	0.139
15	2018	0	1	3	226.56	5.42	210.93	5.35	224.71	5.41	281.58	5.6404	0.1286	5	0.035	0.52	0.09	0.192	2.335	2.5328	1.08349	0.022556	0.057737	0.534843	2.29664	7.71	1953	2.73	0.14
15	2019	0	1	3	236.48	5.47	226.46	5.42	234.44	5.46	273.25	5.6104	0.1347	5	0.0391	0.5	0.084	0.186	2.477	2.5198	1.18129	0.020958	0.064938	0.594465	2.31961	7.72	1954	3.65	0.146
15	2020	0	1	3	245.97	5.51	242.74	5.49	231.87	5.45	282.3	5.643	0.1407	4	0.0522	0.49	0.078	0.193	2.449	2.5277	1.14869	0.032608	0.077375	0.607729	2.34281	7.71	1955	3.31	0.167
15	2021	0	1	3	273.97	5.61	281.49	5.64	249.9	5.52	292.89	5.6798	0.1467	4	0.0398	0.518	0.073	0.17	2.469	2.4543	1.17927	0.038155	0.089437	0.566013	2.36624	7.76	1956	3.39	0.17
15	2022	0	1	3	277.86	5.63	303.87	5.72	221.31	5.4	294.74	5.6861	0.1507	4	0.0405	0.505	0.071	0.163	2.467	2.4005	1.22805	0.026369	0.095448	0.505443	2.3899	7.81	1957	3.7	0.179
16	2011	0	1	3	54.3	3.99	63.13	4.15	23.34	3.15	81.44	4.3999	0.0864	3	0.0152	0.702	0.123	0.226	1.597	2.374	0.814465	0.031008	0.004235	0.493531	2.8761	8.03	1946	2.16	0.104
16	2012	0	1	3	86.85	4.46	94.64	4.55	70.22	4.25	91.33	4.5145	0.0925	3	0.0146	0.635	0.119	0.233	1.568	2.3813	0.880748	0.03125	0.005412	0.518017	2.8906	7.88	1947	2.07	0.104
16	2013	0	1	3	127.89	4.85	120.62	4.79	116.37	4.76	172.81	5.1522	0.0985	4	0.0163	0.619	0.112	0.213	1.938	2.3889	1.00914	0.030675	0.006928	0.502487	2.9046	7.73	1948	2.06	0.111
16	2014	0	1	3	145.8	4.98	147.61	4.99	110.39	4.7	204.21	5.3191	0.1046	4	0.0155	0.591	0.105	0.199	2.2	2.4179	1.05313	0.034722	0.009879	0.524324	2.9142	7.56	1949	2.03	0.121
16	2015	0	1	3	170.46	5.14	165.04	5.11	129.27	4.86	263.17	5.5728	0.1107	4	0.0202	0.591	0.103	0.202	2.425	2.4678	1.21089	0.037313	0.01353	0.51233	2.8884	7.39	1950	2.33	0.115
16	2016	0	1	3	192.42	5.26	176.76	5.17	182.34	5.21	262.49	5.5702	0.1168	4	0.0214	0.618	0.099	0.192	2.595	2.4855	1.19227	0.04	0.018332	0.531203	2.91728	7.2	1951	2.63	0.119
16	2017	0	1	3	217.03	5.38	200.23	5.3	222.2	5.4	263.08	5.5725	0.1229	4	0.0236	0.38	0.096	0.2	2.431	2.2866	1.31649	0.037879	0.02819	0.440303	2.94646	7.01	1952	2.56	0.139
16	2018	0	1	3	224.08	5.41	217.12	5.38	214.15	5.37	265.14	5.5802	0.1289	4	0.0296	0.38	0.09	0.196	2.395	2.4995	1.40829	0.032051	0.035414	0.469243	2.97592	6.83	1953	2.44	0.14
16	2019	0	1	3	236.73	5.47	233.75	5.45	224.36	5.41	269.06	5.5949	0.135	4	0.0279	0.37	0.084	0.188	2.698	2.5104	1.5766	0.027027	0.040145	0.458485	3.00568	6.68	1954	3.44	0.146
16	2020	0	1	3	247.57	5.51	250.13	5.52	224.67	5.41	280.74	5.6374	0.1411	3	0.0274	0.37	0.078	0.186	2.682	2.5187	1.54301	0.032111	0.048199	0.466996	3.03574	6.83	1955	3.14	0.167
16	2021	0	1	3	275.96	5.62	289.38	5.67	241.85	5.49	293.64	5.6824	0.1472	3	0.0244	0.431	0.073	0.168	2.751	2.4503	1.45316	0.031793	0.056124	0.503893	3.06609	6.88	1956	3.24	0.17
16	2022	0	1	3	277.84	5.63	305.85	5.72	216.19	5.38	297.4	5.6951	0.1511	3	0.0273	0.414	0.071	0.167	2.704	2.4005	1.42017	0.021739	0.05967	0.526107	3.09676	6.93	1957	3.52	0.179
17	2011	0	1	3	42.03	3.74	43.61	3.78	14	2.64	87.74	4.4744	0.0748	4	0.0152	0.677	0.123	0.118	1.924	2.2412	0.599675	0.014706	0.006403	0.394586	2.4057	7.04	1946	2.14	0.104
17	2012	0	1	3	74.19	4.31	78.3	4.36	59.53	4.09	87.28	4.4691	0.0809	4	0.0166	0.635	0.119	0.125	1.896	2.2462	0.633352	0.011299	0.007746	0.398661	2.4185	7.04	1947	2.07	0.104
17	2013	0	1	3	118.7	4.78	105.65	4.66	109.9	4.7	177.77	5.1805	0.087	5	0.0271	0.638	0.112	0.147	2.108	2.2635	0.688927	0.014045	0.010925	0.429533	2.4366	7.04	1948	2.09	0.111
17	2014	0	1	3	132.94	4.89	137.13	4.92	113.55	4.73	154.35	5.0392	0.0931	4	0.0296	0.622	0.105	0.156	2.151	2.3287	0.76395	0.020349	0.015395	0.456191	2.4408	7.04	1949	2.05	0.121
17	2015	0	1	3	165.82	5.11	157.56	5.06	134.91	4.9	249.24	5.5184	0.0992	5	0.0315	0.636	0.103	0.172	2.284	2.3907	0.947019	0.017045	0.021165	0.477382	2.4252	7.04	1950	2.38	0.115
17	2016	0	1	3	192.22	5.26	172.94	5.15	180.81	5.2	276.61	5.6226	0.1052	5	0.0283	0.647	0.099	0.16	2.443	2.3923	0.942021	0.012658	0.030763	0.4759	2.44945	7.04	1951	2.67	0.119
17	2017	0	1	3	217.62	5.38	197.76	5.29	220.38	5.4	278.22	5.6284	0.1113	4	0.026	0.48	0.096	0.16	2.359	2.2866	0.923793	0.014164	0.047689	0.417692	2.47395	7.04	1952	2.75	0.139
17	2018	0	1	3	222.82	5.41	216.24	5.38	209.9	5.35	268.03	5.5911	0.1174	4	0.0264	0.47	0.09	0.154	2.427	2.3799	0.941914	0.017949	0.063064	0.437847	2.49869	7.07	1953	2.63	0.14
17	2019	0	1	3	236.02	5.46	235.43	5.46	218.52	5.39	269.76	5.5975	0.1235	4	0.0276	0.46	0.084	0.177	2.698	2.4068	1.06308	0.013667	0.070855	0.374971	2.52367	7.86	1954	3.59	0.146
17	2020	0	1	3	247.75	5.51	252.68	5.53	219	5.39	283.73	5.648	0.1296	3	0.0306	0.47	0.078	0.188	2.585	2.4025	1.02856	0.011277	0.084339	0.447187	2.54891	7.07	1955	3.28	0.167
17	2021	0	1	3	279.87	5.63	295.98	5.69	241.24	5.49	296.88	5.6933	0.1357	3	0.0232	0.513	0.073	0.154	2.562	2.3209	0.954885	0.013398	0.097387	0.448407	2.5744	7.12	1956	3.38	0.17
17	2022	0	1	3	284.65	5.65	317.16	5.76	216.13	5.38	301.86	5.71	0.1396	3	0.0231	0.503	0.071	0.146	2.399	2.4005	0.858124	0.008368	0.104004	0.44531	2.60014	7.17	1957	3.69	0.179
18	2011	0	1	3	56.57	4.04	58.36	4.07	34.22	3.53	91.3	4.5142	0.0702	3	0.0151	0.624	0.123	0.148	1.552	2.2594	0.707783	0.041475	0.004695	0.362759	2.3075	6.88	1946	2.1	0.104
18	2012	0	1	3	91.06	4.51	92.37	4.53	71.76	4.27	121.81	4.8025	0.0778	3	0.0161	0.605	0.119	0.148	1.566	2.2682	0.767119	0.049793	0.005667	0.381439	2.3155	6.88	1947	2.05	0.104
18	2013	0	1	3	126.98	4.84	121.98	4.8	110.51	4.71	173.44	5.1558	0.0855	4	0.0185	0.61	0.112	0.19	1.713	2.294	0.832454	0.051793	0.009181	0.417647	2.3269	6.88	1948	2.05	0.111
18	2014	0	1	3	140.78	4.95	155.4	5.05	104.24	4.65	158.93	5.0685	0.0931	4	0.0197	0.599	0.105	0.192	1.855	2.3282	0.888866	0.053279	0.013051	0.434399	2.3228	6.88	1949	2.02	0.121
18	2015	0	1	3	173.43	5.16	179.13	5.19	123.8	4.82	244.75	5.5002	0.1008	4	0.022	0.594	0.103	0.182	2.065	2.3523	0.957201	0.039841	0.018485	0.461531	2.3236	6.88	1950	2.33	0.115
18	2016	0	1	3	200.43	5.3	193.55	5.27	179.51	5.19	261.15	5.5651	0.1085	4	0.0229	0.611	0.099	0.178	2.255	2.3775	1.03133	0.041494	0.025707	0.482318	2.34684	6.88	1951	2.63	0.119
18	2017	0	1	3	225.8	5.42	215.96	5.38	223.5	5.41	262.46	5.5701	0.1161	4	0.0221	0.5	0.096	0.179	2.176	2.2866	1.06034	0.042471	0.039564	0.379729	2.3703	6.89	1952	2.79	0.139
18	2018	0	1	3	236.34	5.47	234.74	5.46	218.73	5.39	273.63	5.6118	0.1238	3	0.0199	0.49	0.09	0.164	2.23	2.3974	1.01758	0.038732	0.05169	0.41086	2.39401	6.95	1953	2.67	0.14
18	2019	0	1	3	251.93	5.53	257.38	5.55	227.77	5.43	277.88	5.6272	0.1314	4	0.0218	0.47	0.084	0.174	2.512	2.3871	1.13224	0.037791	0.058222	0.443333	2.41795	7.1	1954	3.6	0.146
18	2020	0	1	3	263.2	5.57	274.68	5.62	226	5.42	292.9	5.6798	0.1391	3	0.0229	0.47	0.078	0.174	2.529	2.3852	1.08662	0.037417	0.069472	0.488243	2.44213	6.95	1955	3.28	0.167
18	2021	0	1	3	298.94	5.7	325.08	5.78	248.93	5.52	303.54	5.7155	0.1468	2	0.0177	0.515	0.073	0.142	2.529	2.3161	1.09762	0.039896	0.080413	0.506486	2.46655	7	1956	3.38	0.17
18	2022	0	1	3	301.41	5.71	342.58	5.84	222.05	5.4	309.7	5.7356	0.1491	4	0.0183	0.508	0.071	0.133	2.415	2.4005	0.876982	0.019449	0.085744	0.506577	2.49121	7.05	1957	3.7	0.179
19	2011	0	1	3	36.78	3.6	41.64	3.73	32.62	3.48	28.31	3.3432	0.0782	3	0.0114	0.596	0.123	0.081	1.954	2.3111	0.24848	0.017021	0.003202	0.330649	1.6166	6.26	1946	2.08	0.104
19	2012	0	1	3	75.87	4.33	75.75	4.33	69.05	4.23	88.7	4.4853	0.0834	2	0.0105	0.618	0.119	0.087	1.905	2.3086	0.233375	0.015326	0.004	0.357752	1.6254	6.26	1947	2.06	0.104
19	2013	0	1	3	115.03	4.75	104.46	4.65	117.69	4.77	145.11	4.9775	0.0886	3	0.012	0.612	0.112	0.091	1.993	2.3201	0.260583	0.018657	0.004966	0.3875	1.6341	6.26	1948	2.05	0.111
19	2014	0	1	3	131.51	4.88	135.35	4.91	111.11	4.71	155.9	5.0492	0.0938	3	0.0122	0.581	0.105	0.1	1.855	2.3372	0.301899	0.014286	0.007001	0.379989	1.6432	6.26	1949	2	0.121
19	2015	0	1	3	160.45	5.08	152.98	5.03	132.16	4.88	236.52	5.466	0.0991	3	0.016	0.58	0.103	0.112	2.173	2.4276	0.397947	0.015504	0.009762	0.42743	1.5247	6.26	1950	2.31	0.115
19	2016	0	1	3	185.83	5.22	166.44	5.11	179.34	5.19	261.65	5.567	0.1043	3	0.0192	0.58	0.099	0.112	2.252	2.4453	0.628857	0.008621	0.013655	0.447791	1.53995	6.26	1951	2.59	0.119
19	2017	0	1	3	209.26	5.34	189.83	5.25	214.94	5.37	263.12	5.5726	0.1095	3	0.0218	0.45	0.096	0.107	2.33	2.2866	0.636359	0.016807	0.020627	0.37	1.55535	6.26	1952	2.7	0.139
19	2018	0	1	3	220.68	5.4	208.29	5.34	209.84	5.35	281.31	5.6394	0.1147	3	0.0223	0.46	0.09	0.101	2.216	2.5073	0.692896	0	0.027072	0.418528	1.5709	6.26	1953	2.61	0.14
19	2019	0	1	3	231.67	5.45	226.9	5.42	219.63	5.39	269.33	5.5959	0.1199	3	0.0232	0.46	0.084	0.11	2.531	2.4879	0.811231	0.016447	0.03088	0.49561	1.58661	6.26	1954	3.59	0.146
19	2020	0	1	3	240.39	5.48	244	5.5	214.04	5.37	276.39	5.6218	0.1251	3	0.0256	0.46	0.078	0.112	2.394	2.4836	0.822367	0.006266	0.037296	0.500552	1.60248	6.26	1955	3.27	0.167
19	2021	0	1	3	273.77	5.61	287.54	5.66	240.09	5.48	289.53	5.6682	0.1303	3	0.0197	0.339	0.073	0.097	2.339	2.4158	0.810872	0.012407	0.043675	0.512963	1.6185	6.31	1956	3.07	0.17
19	2022	0	1	3	275.18	5.62	306.3	5.72	209.46	5.34	291.88	5.6763	0.1351	4	0.0212	0.319	0.071	0.1	2.27	2.4005	0.750162	0.010526	0.046341	0.585679	1.63468	6.36	1957	3.33	0.179
20	2011	0	1	3	48.82	3.89	53.45	3.98	34.2	3.53	60.09	4.0958	0.0874	5	0.0244	0.66	0.123	0.136	2.004	2.286	0.686671	0.031915	0.00568	0.363903	1.9722	6.62	1946	2.15	0.104
20	2012	0	1	3	89.51	4.49	89.15	4.49	80.35	4.39	107.35	4.6761	0.0921	5	0.026	0.598	0.119	0.138	1.998	2.2839	0.763863	0.027344	0.006785	0.370339	1.9827	6.6	1947	2.04	0.104
20	2013	0	1	3	126.81	4.84	118.96	4.78	117.98	4.77	168.77	5.1285	0.0969	6	0.0236	0.598	0.112	0.148	2.027	2.2853	0.889502	0.025194	0.00889	0.394342	2.0162	6.65	1948	2.06	0.111
20	2014	0	1	3	136.3	4.91	151.47	5.02	102.17	4.63	148.21	4.9986	0.1016	5	0.0263	0.582	0.105	0.151	2.189	2.3272	0.987244	0.026465	0.012197	0.413222	2.0162	6.54	1949	2.02	0.121
20	2015	0	1	3	169.96	5.14	170.54	5.14	125.31	4.83	249.2	5.5183	0.1063	5	0.0354	0.59	0.103	0.154	2.207	2.3602	1.15045	0.027184	0.017662	0.444889	2.0132	6.79	1950	2.33	0.115
20	2016	0	1	3	198.35	5.29	184.68	5.22	181.51	5.2	274.06	5.6133	0.111	5	0.0344	0.609	0.099	0.152	2.322	2.3723	1.26466	0.027079	0.02533	0.466898	2.03333	6.22	1951	2.62	0.119
20	2017	0	1	3	222.43	5.4	208.24	5.34	221.19	5.4	271.59	5.6043	0.1157	5	0.0299	0.34	0.096	0.145	2.186	2.2866	1.22961	0.021164	0.039016	0.351084	2.05367	7.51	1952	2.48	0.139
20	2018	0	1	3	227.95	5.43	227.82	5.43	217.92	5.38	246.64	5.5079	0.1205	4	0.0258	0.33	0.09	0.144	2.223	2.3667	1.275	0.019169	0.051132	0.385778	2.0742	5.68	1953	2.33	0.14
20	2019	0	1	3	244	5.5	245.26	5.5	227.15	5.43	270.49	5.6002	0.1252	5	0.0294	0.34	0.084	0.156	2.519	2.394	1.3986	0.014045	0.057602	0.406896	2.09494	6.35	1954	3.39	0.146
20	2020	0	1	3	255.27	5.54	261.38	5.57	226.41	5.42	287.55	5.6614	0.1299	4	0.0353	0.35	0.078	0.163	2.479	2.3941	1.40393	0.012515	0.068743	0.404089	2.11589	5.68	1955	3.11	0.167
20	2021	0	1	3	283.69	5.65	301.06	5.71	244.04	5.5	298.39	5.6984	0.1346	4	0.0314	0.413	0.073	0.151	2.462	2.3255	1.3423	0.011015	0.07958	0.430507	2.13705	5.73	1956	3.2	0.17
20	2022	0	1	3	284.92	5.65	318.93	5.76	214.71	5.37	300.21	5.7045	0.1399	7	0.0281	0.398	0.071	0.149	2.424	2.4005	1.27791	0.006387	0.084849	0.433988	2.15842	5.78	1957	3.49	0.179
21	2011	0	1	1	42.6	3.75	37.41	3.62	35.3	3.56	73.03	4.2909	0.0858	7	0.0231	0.5	0.123	0.083	2.479	2.1898	0.594447	0.034803	0.005324	0.498355	3.6435	6.66	1946	2.01	0.104
21	2012	0	1	1	78.92	4.37	75.45	4.32	72.67	4.29	101.72	4.6222	0.0915	7	0.0237	0.578	0.119	0.088	2.702	2.2096	0.569352	0.028139	0.00804	0.561097	3.6631	6.79	1947	2.04	0.104
21	2013	0	1	1	119.16	4.78	108.06	4.68	103.54	4.64	184.19	5.216	0.0972	8	0.0269	0.574	0.112	0.11	2.732	2.2149	0.727273	0.028226	0.008939	0.566099	3.6837	6.93	1948	2.05	0.111
21	2014	0	1	1	132.1	4.88	142.48	4.96	97.8	4.58	160.16	5.0762	0.1029	7	0.0287	0.571	0.105	0.11	2.768	2.2561	0.696892	0.028	0.013363	0.509025	3.7038	7.07	1949	2.02	0.121
21	2015	0	1	1	164.42	5.1	162.57	5.09	123.44	4.82	244.97	5.5011	0.1086	7	0.0378	0.573	0.103	0.131	2.604	2.297	0.81294	0.026477	0.01783	0.541102	3.5959	7.22	1950	2.31	0.115
21	2016	0	1	1	191.78	5.26	178.86	5.19	177.6	5.18	260.21	5.5615	0.1142	7	0.0386	0.578	0.099	0.131	2.484	2.3069	0.828771	0.030837	0.025454	0.519284	3.63186	7.39	1951	2.59	0.119
21	2017	0	1	1	216.75	5.38	202.18	5.31	216.14	5.38	265.99	5.5834	0.1199	7	0.0392	0.32	0.096	0.127	2.478	2.2866	0.820138	0.030702	0.037983	0.43692	3.66818	7.56	1952	2.44	0.139
21	2018	0	1	1	226.68	5.42	221.08	5.4	209.26	5.34	276.83	5.6234	0.1256	7	0.036	0.32	0.09	0.127	2.423	2.3315	0.766547	0.024096	0.050564	0.411637	3.70486	7.78	1953	2.31	0.14
21	2019	0	1	1	240.61	5.48	240.1	5.48	221.89	5.4	276.35	5.6217	0.1313	7	0.0361	0.32	0.084	0.126	2.817	2.3357	0.812374	0.019964	0.056972	0.482315	3.74191	8.06	1954	3.35	0.146
21	2020	0	1	1	251.46	5.53	258.56	5.56	219.64	5.39	285.85	5.6555	0.137	5	0.0416	0.33	0.078	0.135	2.828	2.3327	0.780072	0.017969	0.068001	0.469445	3.77933	7.78	1955	3.08	0.167
21	2021	0	1	1	287.05	5.66	307.64	5.73	243.89	5.5	297.51	5.6955	0.1427	5	0.033	0.42	0.073	0.119	2.802	2.2738	0.82916	0.01957	0.078733	0.457349	3.81712	7.83	1956	3.22	0.17
21	2022	0	1	1	290.86	5.67	326.85	5.79	217.79	5.38	304.83	5.7198	0.147	6	0.035	0.415	0.071	0.112	2.783	2.4005	0.877851	0.012075	0.083938	0.468947	3.85529	7.88	1957	3.52	0.179
22	2011	0	1	3	40.6	3.7	41.21	3.72	12.49	2.52	89.66	4.496	0.0974	7	0.043	0.657	0.123	0.127	2.475	2.286	0.740589	0	0.003976	0.367849	1.2347	6.5	1946	2.15	0.104
22	2012	0	1	3	78.62	4.36	76.47	4.34	64.43	4.17	111.49	4.7139	0.1043	7	0.0387	0.575	0.119	0.132	2.477	2.3002	0.772623	0	0.004981	0.367968	1.2343	6.5	1947	2.04	0.104
22	2013	0	1	3	108.65	4.69	105.24	4.66	100.18	4.61	135.29	4.9074	0.1111	9	0.0434	0.563	0.112	0.142	2.454	2.3058	0.890529	0	0.006371	0.391362	1.24	6.5	1948	2.04	0.111
22	2014	0	1	3	129.5	4.86	136.69	4.92	101.86	4.62	156	5.0499	0.118	8	0.0449	0.551	0.105	0.141	2.559	2.3325	0.947106	0.002817	0.008791	0.389984	1.2424	6.5	1949	2	0.121
22	2015	0	1	3	163.21	5.1	153.12	5.03	128.19	4.85	260.19	5.5614	0.1249	8	0.0529	0.559	0.103	0.153	2.518	2.3675	1.04948	0.002717	0.012179	0.417683	1.2206	6.5	1950	2.29	0.115
22	2016	0	1	3	187.74	5.24	165.95	5.11	183.39	5.21	267.64	5.5896	0.1318	7	0.0604	0.588	0.099	0.153	2.609	2.3804	1.086	0.0059	0.017306	0.366039	1.23281	6.5	1951	2.6	0.119
22	2017	0	1	3	210.32	5.35	188.86	5.24	220.14	5.39	263.31	5.5733	0.1387	7	0.0534	0.41	0.096	0.136	2.625	2.2866	0.945549	0.005731	0.026581	0.283734	1.24513	6.52	1952	2.62	0.139
22	2018	0	1	3	218.92	5.39	207.26	5.33	212.77	5.36	268.66	5.5934	0.1455	6	0.0486	0.4	0.09	0.129	2.581	2.3754	0.928976	0.008043	0.034257	0.30961	1.25758	6.69	1953	2.48	0.14
22	2019	0	1	3	229.3	5.44	223.38	5.41	220.17	5.39	265.45	5.5814	0.1524	6	0.0522	0.41	0.084	0.148	2.701	2.3926	1.04768	0.007143	0.03886	0.333681	1.27016	6.7	1954	3.5	0.146
22	2020	0	1	3	241.14	5.49	240.06	5.48	222.8	5.41	278.02	5.6277	0.1593	5	0.0609	0.4	0.078	0.157	2.621	2.4038	1.02442	0.00943	0.046687	0.334771	1.28286	6.69	1955	3.18	0.167
22	2021	0	1	3	273.47	5.61	283.98	5.65	244.14	5.5	292.06	5.677	0.1662	4	0.0482	0.495	0.073	0.128	2.702	2.3206	0.924898	0.01167	0.054397	0.395836	1.29569	6.74	1956	3.35	0.17
22	2022	0	1	3	274.26	5.61	300.49	5.71	214.3	5.37	296.66	5.6926	0.1693	6	0.0484	0.471	0.071	0.131	2.661	2.4005	0.946203	0.007429	0.05782	0.384375	1.30865	6.79	1957	3.63	0.179
23	2011	0	1	3	41.03	3.71	43.73	3.78	20.88	3.04	68.75	4.2305	0.0735	5	0.0254	0.622	0.123	0.088	2.651	2.2379	0.579703	0.005263	0.005938	0.37596	2.1707	7.46	1946	2.12	0.104
23	2012	0	1	3	81	4.39	79.08	4.37	73.53	4.3	100.93	4.6144	0.0788	5	0.0242	0.586	0.119	0.096	2.599	2.2444	0.613859	0.008021	0.007785	0.366675	2.0972	7.46	1947	2.05	0.104
23	2013	0	1	3	120.06	4.79	109.18	4.69	102.64	4.63	187.61	5.2344	0.0842	6	0.0298	0.585	0.112	0.111	2.502	2.2593	0.690997	0.008065	0.009423	0.385955	2.1071	7.46	1948	2.06	0.111
23	2014	0	1	3	133.13	4.89	141.68	4.95	103.39	4.64	158.93	5.0685	0.0895	6	0.0331	0.59	0.105	0.116	2.636	2.2982	0.777589	0.010989	0.013137	0.407576	2.1158	7.46	1949	2.03	0.121
23	2015	0	1	3	164.46	5.1	162.87	5.09	121.16	4.8	248.43	5.5152	0.0949	6	0.0415	0.605	0.103	0.137	2.494	2.3564	0.929455	0.008197	0.018423	0.407199	2.1258	7.46	1950	2.34	0.115
23	2016	0	1	3	191.36	5.25	178.9	5.19	178.04	5.18	256.72	5.548	0.1003	6	0.0413	0.623	0.099	0.136	2.64	2.3766	0.981907	0.00565	0.026358	0.433848	2.14706	7.46	1951	2.64	0.119
23	2017	0	1	3	215.69	5.37	201.2	5.3	215.79	5.37	263.33	5.5734	0.1056	6	0.0407	0.47	0.096	0.139	2.378	2.2866	0.954169	0.007895	0.040435	0.368476	2.16853	7.46	1952	2.73	0.139
23	2018	0	1	3	225.46	5.42	220.77	5.4	208.82	5.34	271.21	5.6029	0.111	6	0.038	0.47	0.09	0.14	2.378	2.4111	0.990316	0.007732	0.05275	0.403741	2.19021	7.46	1953	2.63	0.14
23	2019	0	1	3	238.25	5.47	240	5.48	216.33	5.38	272.31	5.607	0.1163	6	0.0403	0.47	0.084	0.141	2.638	2.4232	1.13924	0.006897	0.059399	0.436381	2.21212	7.46	1954	3.6	0.146
23	2020	0	1	3	249.59	5.52	257.78	5.55	216.55	5.38	282.61	5.6441	0.1217	4	0.0454	0.47	0.078	0.152	2.591	2.4206	1.11088	0.006828	0.070857	0.466186	2.23424	7.46	1955	3.28	0.167
23	2021	0	1	3	283.73	5.65	304.08	5.72	240.18	5.48	295.71	5.6894	0.1271	5	0.0435	0.511	0.073	0.133	2.621	2.3436	1.07293	0.006761	0.081994	0.456807	2.25658	7.51	1956	3.37	0.17
23	2022	0	1	3	286.77	5.66	323.87	5.78	212.31	5.36	299.62	5.7025	0.1317	6	0.0395	0.504	0.071	0.127	2.534	2.4005	1.05573	0.004219	0.087444	0.462477	2.27915	7.56	1957	3.69	0.179
24	2011	0	1	3	46.9	3.85	42.48	3.75	32.95	3.49	86.84	4.4641	0.0712	4	0.0147	0.611	0.123	0.108	1.941	2.1767	0.654392	0.015544	0.005506	0.281295	1.8325	5.95	1946	2.09	0.104
24	2012	0	1	3	81	4.39	77.3	4.35	62.1	4.13	127.57	4.8487	0.0762	4	0.0166	0.58	0.119	0.128	1.819	2.1777	0.607379	0.013746	0.008354	0.265583	1.8538	5.96	1947	2.02	0.104
24	2013	0	1	3	114.93	4.74	107.06	4.67	94.92	4.55	177.25	5.1776	0.0812	6	0.0199	0.575	0.112	0.154	1.868	2.1877	0.653629	0.013311	0.009641	0.273724	1.8545	5.97	1948	2.03	0.111
24	2014	0	1	3	128.93	4.86	138.88	4.93	95.36	4.56	157.09	5.0568	0.0862	6	0.0231	0.559	0.105	0.159	2.056	2.2544	0.780499	0.014109	0.012975	0.284668	1.8396	6	1949	2.01	0.121
24	2015	0	1	3	159.8	5.07	156.66	5.05	114.01	4.74	253.35	5.5348	0.0912	7	0.0336	0.554	0.103	0.186	2.137	2.3165	0.93152	0.013384	0.017927	0.289703	1.8221	6.08	1950	2.28	0.115
24	2016	0	1	3	185.91	5.23	168.48	5.13	171.65	5.15	269.4	5.5962	0.0962	6	0.0381	0.565	0.099	0.181	2.273	2.3339	0.955404	0.011161	0.025433	0.312072	1.84032	6.24	1951	2.58	0.119
24	2017	0	1	3	211.21	5.35	191.12	5.25	210.28	5.35	279.24	5.6321	0.1012	5	0.0299	0.3	0.096	0.146	2.203	2.2866	0.790519	0.013304	0.037713	0.219719	1.85872	6.62	1952	2.4	0.139
24	2018	0	1	3	217.94	5.38	209.62	5.35	202.88	5.31	272.77	5.6086	0.1062	5	0.0322	0.31	0.09	0.15	2.176	2.3019	0.804686	0.013245	0.050079	0.23198	1.87731	7.13	1953	2.29	0.14
24	2019	0	1	3	229.63	5.44	226.21	5.42	211.28	5.35	274.3	5.6142	0.1112	5	0.0315	0.31	0.084	0.145	2.468	2.3101	0.793259	0.012903	0.056433	0.265964	1.89609	7.33	1954	3.33	0.146
24	2020	0	1	3	241.32	5.49	243.48	5.5	213.55	5.36	284.67	5.6513	0.1162	4	0.0343	0.32	0.078	0.156	2.392	2.3071	0.787647	0.014905	0.067367	0.285496	1.91505	7.13	1955	3.07	0.167
24	2021	0	1	3	270.9	5.6	286.23	5.66	233.55	5.45	288.17	5.6636	0.1212	4	0.0249	0.369	0.073	0.131	2.391	2.2463	0.66247	0.016865	0.078009	0.315102	1.9342	7.18	1956	3.12	0.17
24	2022	0	1	3	274.94	5.62	308.73	5.73	205.83	5.33	288.94	5.6662	0.1262	5	0.026	0.352	0.071	0.124	2.33	2.3436	0.64883	0.009901	0.08316	0.332041	1.95354	7.23	1957	3.39	0.179
25	2011	1	0	1	62.15	4.13	74.86	4.32	64.02	4.16	16.79	2.8208	0.0807	2	0.0132	0.704	0.117	0.063	1.766	2.5373	1.47057	0.082397	0.003723	0.499656	1.3308	8.9	1946	1.66	0.101
25	2012	1	0	1	110.24	4.7	116.65	4.76	100.44	4.61	106.89	4.6718	0.085	2	0.0125	0.693	0.112	0.064	1.3	2.5397	1.49752	0.069597	0.004598	0.509032	1.3197	8.79	1947	1.96	0.11
25	2013	1	0	1	150.32	5.01	149.28	5.01	123.19	4.81	203.06	5.3135	0.0894	2	0.0143	0.704	0.105	0.076	1.926	2.5797	1.57656	0.060932	0.007732	0.579402	1.3613	8.68	1948	2.13	0.121
25	2014	1	0	1	156.39	5.05	185.01	5.22	102.69	4.63	159.47	5.0719	0.0937	2	0.0124	0.672	0.1	0.075	2.049	2.6214	1.77809	0.054152	0.010932	0.609205	1.3841	8.56	1949	2.01	0.124
25	2015	1	0	1	196.14	5.28	205.26	5.32	139.07	4.93	269.72	5.5974	0.098	2	0.0125	0.679	0.097	0.072	2.105	2.6398	1.96533	0.054152	0.015273	0.703143	1.3907	8.44	1950	2.52	0.121
25	2016	1	0	1	237.67	5.47	215.78	5.37	186.75	5.23	402.5	5.9977	0.1023	2	0.0125	0.685	0.094	0.074	2.223	2.6518	2.22204	0.041509	0.019926	0.737552	1.40461	8.33	1951	2.56	0.143
25	2017	1	0	1	246.2	5.51	233.92	5.45	230.14	5.44	315.93	5.7555	0.1066	2	0.0141	0.45	0.091	0.08	2.148	2.43045	2.40833	0.043103	0.023256	0.732016	1.41865	8.2	1952	2.79	0.128
25	2018	1	0	1	245.36	5.5	249.55	5.52	224.51	5.41	269.39	5.5961	0.111	2	0.0157	0.46	0.086	0.103	2.149	2.6503	2.74023	0.053097	0.034762	0.729959	1.43284	8.07	1953	2.64	0.151
25	2019	1	0	1	262.05	5.57	266.14	5.58	241.23	5.49	286.41	5.6574	0.1153	2	0.0142	0.44	0.079	0.131	2.054	2.6229	3.05045	0.048077	0.036066	0.744458	1.44717	7.91	1954	3.82	0.152
25	2020	1	0	1	269.72	5.6	279.63	5.63	238.63	5.47	293.53	5.682	0.1196	2	0.0191	0.45	0.069	0.129	2.05	2.6178	3.06996	0.057121	0.045236	0.742818	1.46164	8.07	1955	3.56	0.174
25	2021	1	0	1	298.27	5.7	322.93	5.78	254.46	5.54	296.45	5.6919	0.1239	2	0.0176	0.493	0.064	0.143	2.041	2.5757	3.06589	0.08012	0.052425	0.777255	1.47626	8.12	1956	3.64	0.186
25	2022	1	0	1	304.09	5.72	347.62	5.85	229.92	5.44	295.16	5.6875	0.1296	3	0.0194	0.476	0.06	0.146	1.979	2.2463	3.17192	0.056106	0.055707	0.793023	1.49102	8.17	1957	3.78	0.2
26	2011	0	1	3	61.18	4.11	64.54	4.17	50.87	3.93	68.83	4.2316	0.0931	1	0.0112	0.761	0.117	0.057	1.607	2.3917	0.425773	0.0368	0.00443	0.558386	0.7986	7.93	1946	1.69	0.101
26	2012	0	1	3	103.99	4.64	106.9	4.67	89.38	4.49	120.9	4.795	0.098	1	0.0114	0.772	0.112	0.055	1.652	2.3953	0.416438	0.033981	0.005281	0.622148	0.8047	7.91	1947	2.02	0.11
26	2013	0	1	3	139.52	4.94	139.07	4.93	113.37	4.73	188.5	5.2391	0.1028	1	0.013	0.77	0.105	0.063	1.77	2.4255	0.465029	0.033639	0.00803	0.627067	0.8104	7.9	1948	2.18	0.121
26	2014	0	1	3	150.82	5.02	173.23	5.15	104	4.64	161.88	5.0869	0.1077	1	0.0161	0.737	0.1	0.06	1.838	2.4507	0.504381	0.033333	0.010594	0.63831	0.8056	7.88	1949	2.04	0.124
26	2015	0	1	3	185.37	5.22	190.99	5.25	132.27	4.88	263.32	5.5734	0.1126	1	0.0194	0.754	0.097	0.061	1.899	2.4621	0.589082	0.030211	0.014778	0.659044	0.8067	7.86	1950	2.58	0.121
26	2016	0	1	3	211.84	5.36	199.67	5.3	181.86	5.2	306.51	5.7253	0.1175	1	0.0189	0.755	0.094	0.061	1.933	2.4786	0.621324	0.026588	0.01882	0.706473	0.814767	7.85	1951	2.61	0.143
26	2017	0	1	3	230.29	5.44	218.73	5.39	226.36	5.42	275.63	5.619	0.1224	2	0.0197	0.47	0.091	0.061	1.952	2.50495	0.765184	0.032419	0.020793	0.706161	0.822915	7.83	1952	2.8	0.128
26	2018	0	1	3	233.82	5.45	233.41	5.45	218.36	5.39	263.29	5.5732	0.1272	2	0.025	0.47	0.086	0.083	2.006	2.527	1.01577	0.031169	0.028667	0.782589	0.831144	7.81	1953	2.66	0.151
26	2019	0	1	3	246.59	5.51	248.61	5.52	230.45	5.44	269.23	5.5956	0.1321	2	0.0314	0.46	0.079	0.096	2.128	2.5375	1.10477	0.02381	0.029817	0.755467	0.839455	7.79	1954	3.86	0.152
26	2020	0	1	3	257.84	5.55	262.72	5.57	229.69	5.44	292.89	5.6798	0.137	2	0.0355	0.46	0.069	0.099	2.14	2.5109	1.08659	0.023574	0.037489	0.757907	0.84785	7.81	1955	3.57	0.174
26	2021	0	1	3	290.71	5.67	309.55	5.74	247.6	5.51	306.81	5.7262	0.1419	2	0.0174	0.538	0.064	0.09	2.123	2.4528	0.819929	0.02334	0.04355	0.786295	0.856328	7.86	1956	3.73	0.186
26	2022	0	1	3	299.52	5.7	337.7	5.82	224.82	5.42	309.21	5.734	0.147	2	0.0183	0.522	0.06	0.09	2.064	2.5757	0.794736	0.020036	0.046207	0.774107	0.864892	7.91	1957	3.89	0.2
27	2011	0	1	3	57.3	4.05	78.36	4.36	37.2	3.62	24.31	3.1909	0.0739	1	0.0175	0.319	0.117	0.095	1.761	2.254	0.673157	0.012903	0.001154	0.571719	3.0867	5.56	1946	1.4	0.101
27	2012	0	1	3	98.15	4.59	112.15	4.72	58.97	4.08	123.11	4.8131	0.0784	1	0.0152	0.477	0.112	0.092	1.657	2.2496	0.677586	0.013072	0.001381	0.648905	3.1266	5.56	1947	1.78	0.11
27	2013	0	1	3	147.75	5	139.21	4.94	104.85	4.65	253.9	5.5369	0.083	2	0.0138	0.473	0.105	0.123	1.767	2.3201	0.833109	0.012987	0.001938	0.698372	3.1534	5.56	1948	1.96	0.121
27	2014	0	1	3	170.95	5.14	172.27	5.15	105.97	4.66	284.62	5.6512	0.0875	2	0.0145	0.475	0.1	0.108	1.91	2.3499	0.898628	0	0.002588	0.640975	3.1596	5.56	1949	1.85	0.124
27	2015	0	1	3	189.21	5.24	190.72	5.25	129.75	4.87	292.23	5.6775	0.0921	2	0.0333	0.327	0.097	0.093	2.303	2.4115	0.989242	0.013605	0.00349	0.692809	2.6363	5.57	1950	2.07	0.121
27	2016	0	1	3	197.94	5.29	200.86	5.3	184.53	5.22	212.63	5.3596	0.0966	2	0.0306	0.316	0.094	0.097	2.018	2.4185	0.933002	0.013423	0.00451	0.727955	2.66266	5.57	1951	2.16	0.143
27	2017	0	1	3	232.2	5.45	219.8	5.39	226.35	5.42	283.78	5.6482	0.1012	2	0.0355	0.36	0.091	0.106	2.014	2.3885	1.06856	0.013889	0.004794	0.701591	2.68929	5.59	1952	2.61	0.128
27	2018	0	1	3	235.67	5.46	237.15	5.47	214.71	5.37	268.88	5.5943	0.1057	2	0.0386	0.39	0.086	0.122	1.983	2.3581	1.16464	0.015873	0.006601	0.7	2.71618	5.77	1953	2.47	0.151
27	2019	0	1	3	245.94	5.51	252.66	5.53	223.49	5.41	264.56	5.5781	0.1103	2	0.0288	0.38	0.079	0.12	2.101	2.3604	1.20944	0.007463	0.007192	0.702045	2.74334	6.33	1954	3.72	0.152
27	2020	0	1	3	259.25	5.56	267.55	5.59	230.81	5.44	283.53	5.6473	0.1148	2	0.0333	0.37	0.069	0.12	2.195	2.3341	1.1955	0.007389	0.009441	0.725682	2.77078	5.77	1955	3.43	0.174
27	2021	0	1	3	294.45	5.69	315.97	5.76	258	5.55	289.6	5.6685	0.1194	2	0.0194	0.377	0.064	0.102	1.935	2.2728	0.658213	0.021947	0.011417	0.701818	2.79849	5.81	1956	3.4	0.186
27	2022	0	1	3	297.52	5.7	334.08	5.81	237.1	5.47	286.59	5.6581	0.1248	2	0.0182	0.364	0.06	0.102	2.135	2.2502	0.594517	0.020513	0.011983	0.693636	2.82647	5.86	1957	3.57	0.2
28	2011	0	1	3	40.56	3.7	31.79	3.46	41.83	3.73	67.2	4.2077	0.0804	4	0.0261	0.788	0.117	0.091	1.973	2.1494	0.419502	0.011407	0.003534	0.350511	0.5109	6.52	1946	1.71	0.101
28	2012	0	1	3	76.63	4.34	70.94	4.26	83.61	4.43	82.73	4.4156	0.0862	4	0.0262	0.726	0.112	0.093	1.871	2.1444	0.453531	0.011278	0.004303	0.421422	0.5123	6.52	1947	1.98	0.11
28	2013	0	1	3	117.17	4.76	99.82	4.6	123.92	4.82	162.19	5.0888	0.0919	5	0.0318	0.656	0.105	0.109	1.833	2.177	0.510463	0.010657	0.0068	0.46414	0.5158	6.52	1948	2.1	0.121
28	2014	0	1	3	135.34	4.91	131.41	4.88	101.16	4.62	210.39	5.349	0.0977	4	0.0309	0.706	0.1	0.107	1.901	2.2063	0.589343	0.012302	0.00925	0.395234	0.5174	6.53	1949	2.02	0.124
28	2015	0	1	3	155.48	5.05	146.69	4.99	118.42	4.77	251.84	5.5288	0.1035	4	0.0374	0.784	0.097	0.1	2.041	2.2278	0.624914	0.01259	0.012473	0.518785	0.5143	6.54	1950	2.64	0.121
28	2016	0	1	3	173.7	5.16	159.49	5.07	169.72	5.13	227.87	5.4288	0.1093	4	0.0424	0.771	0.094	0.102	2.075	2.2282	0.714587	0.011429	0.016222	0.515961	0.519443	6.61	1951	2.64	0.143
28	2017	0	1	3	206.14	5.33	185.14	5.22	213.88	5.37	261.43	5.5662	0.1151	5	0.0427	0.63	0.091	0.102	2.143	2.36865	0.85493	0.013928	0.018152	0.443109	0.524637	6.83	1952	3.11	0.128
28	2018	0	1	3	210.15	5.35	200.87	5.3	192.21	5.26	273.41	5.611	0.1208	5	0.0551	0.62	0.086	0.134	2.095	2.2984	1.20563	0.013928	0.024531	0.488061	0.529884	7.26	1953	2.95	0.151
28	2019	0	1	3	221.69	5.4	215.62	5.37	199.11	5.29	282.76	5.6446	0.1266	5	0.0515	0.62	0.079	0.133	2.227	2.3245	1.17571	0.014085	0.025576	0.515065	0.535183	7.37	1954	4.12	0.152
28	2020	0	1	3	229.41	5.44	231.82	5.45	201.07	5.3	273	5.6095	0.1324	4	0.0611	0.61	0.069	0.129	2.28	2.2957	1.15042	0.020918	0.032232	0.526674	0.540535	7.26	1955	3.79	0.174
28	2021	0	1	3	259.78	5.56	271	5.6	224.4	5.41	287.06	5.6597	0.1382	4	0.0455	0.625	0.064	0.126	2.436	2.28	1.23814	0.027614	0.037527	0.558304	0.54594	7.31	1956	3.88	0.186
28	2022	0	1	3	264.29	5.58	291.55	5.68	201.33	5.3	288.68	5.6653	0.1424	5	0.046	0.613	0.06	0.127	2.401	2.2728	1.20549	0.025	0.039769	0.538106	0.551399	7.36	1957	4.06	0.2
29	2011	0	0	3	41.91	3.74	29.05	3.37	48.78	3.89	71.85	4.2746	0.0677	3	0.0191	0.711	0.117	0.059	2.185	2.1	0.364863	0.020339	0.002836	0.283536	0.5376	4.49	1946	1.68	0.101
29	2012	0	0	3	81.34	4.4	68.33	4.22	82.58	4.41	122.05	4.8044	0.0736	3	0.0195	0.795	0.112	0.055	2.229	2.0946	0.360705	0.017857	0.003338	0.311132	0.5371	4.55	1947	2.05	0.11
29	2013	0	0	3	121.33	4.8	96.99	4.57	113.54	4.73	215.83	5.3745	0.0794	3	0.0245	0.778	0.105	0.068	2.19	2.1355	0.394539	0.016639	0.005366	0.397385	0.5395	4.62	1948	2.2	0.121
29	2014	0	0	3	134.03	4.9	127.85	4.85	100.96	4.61	214.55	5.3685	0.0852	3	0.0275	0.835	0.1	0.071	2.201	2.1538	0.390012	0.020236	0.007569	0.41603	0.4588	4.67	1949	2.13	0.124
29	2015	0	0	3	157.76	5.06	144.46	4.97	112.94	4.73	283.11	5.6458	0.0911	3	0.0297	0.74	0.097	0.082	2.128	2.2067	0.492035	0.021346	0.010776	0.360269	0.535	4.74	1950	2.59	0.121
29	2016	0	0	3	171.71	5.15	158.14	5.06	167.09	5.12	224.94	5.4158	0.0969	3	0.0325	0.729	0.094	0.085	2.18	2.2287	0.508732	0.016949	0.01414	0.387774	0.54035	4.8	1951	2.6	0.143
29	2017	0	0	3	200.5	5.3	182.79	5.21	207.63	5.34	246	5.5053	0.1027	4	0.0325	0.57	0.091	0.082	2.217	2.32025	0.535297	0.024272	0.015267	0.454051	0.545754	4.86	1952	3.01	0.128
29	2018	0	0	3	203.25	5.31	200.84	5.3	186.01	5.23	242.52	5.4911	0.1085	5	0.0485	0.55	0.086	0.122	2.255	2.3188	0.754333	0.029268	0.01998	0.385032	0.551211	4.92	1953	2.82	0.151
29	2019	0	0	3	213.62	5.36	214.83	5.37	192.78	5.26	247.5	5.5114	0.1144	5	0.0528	0.53	0.079	0.126	2.29	2.246	0.816535	0.021186	0.02091	0.465804	0.556723	4.98	1954	3.98	0.152
29	2020	0	0	3	224.56	5.41	229.76	5.44	197.87	5.29	255.95	5.545	0.1202	4	0.0548	0.52	0.069	0.13	2.227	2.2324	0.818243	0.012586	0.026447	0.469968	0.56229	4.92	1955	3.66	0.174
29	2021	0	0	3	256.36	5.55	269.03	5.59	220.1	5.39	280.43	5.6363	0.126	4	0.0422	0.625	0.064	0.161	2.48	2.2091	0.859717	0.012461	0.0309	0.48146	0.567913	4.97	1956	3.88	0.186
29	2022	0	0	3	260.07	5.56	288.26	5.66	197.98	5.29	279.81	5.6341	0.1302	5	0.0457	0.611	0.06	0.121	2.307	2.28	0.862996	0.011407	0.032694	0.488889	0.573592	5.02	1957	4.06	0.2
30	2011	0	1	3	63.43	4.15	62.07	4.13	54.35	4	84.43	4.4359	0.0638	1	0.0122	0.722	0.117	0.036	1.275	2.3468	0.609376	0.031169	0.002307	0.454551	0.1823	6.06	1946	1.67	0.101
30	2012	0	1	3	100.59	4.61	103.95	4.64	72.23	4.28	141.05	4.9491	0.0676	1	0.0119	0.74	0.112	0.041	1.284	2.3446	0.606571	0.02965	0.002989	0.553846	0.1753	6.15	1947	1.99	0.11
30	2013	0	1	3	136.87	4.92	135.17	4.91	98.54	4.59	212.16	5.3573	0.0714	1	0.0102	0.649	0.105	0.048	1.37	2.3506	0.598741	0.025641	0.005776	0.639793	0.1779	6.27	1948	2.09	0.121
30	2014	0	1	3	170.39	5.14	168.46	5.13	107.33	4.68	291.3	5.6744	0.0752	1	0.0108	0.728	0.1	0.048	1.65	2.3686	0.63832	0.026882	0.008082	0.628846	0.1798	6.44	1949	2.03	0.124
30	2015	0	1	3	179.94	5.19	185.48	5.22	125.66	4.83	260.24	5.5616	0.079	1	0.0109	0.678	0.097	0.047	1.54	2.3864	0.63893	0.023256	0.012209	0.649523	0.181	6.66	1950	2.5	0.121
30	2016	0	1	3	198.16	5.29	195.28	5.27	179.18	5.19	242.18	5.4897	0.0828	1	0.0115	0.684	0.094	0.053	1.649	2.3954	0.658634	0.021108	0.015155	0.693208	0.18281	6.95	1951	2.54	0.143
30	2017	0	1	3	228.36	5.43	215.32	5.37	221.47	5.4	283.98	5.6489	0.0866	1	0.0121	0.49	0.091	0.057	1.741	2.25325	0.696692	0.017544	0.018462	0.589689	0.184638	7.33	1952	2.84	0.128
30	2018	0	1	3	232.75	5.45	233.31	5.45	206.56	5.33	278.53	5.6295	0.0904	1	0.0137	0.46	0.086	0.067	1.601	2.4123	0.857431	0	0.024817	0.635802	0.186484	7.72	1953	2.62	0.151
30	2019	0	1	3	242.89	5.49	248.36	5.51	218.79	5.39	268.62	5.5933	0.0942	1	0.0144	0.46	0.079	0.091	1.752	2.3493	0.901823	0.019355	0.025869	0.645915	0.188349	7.94	1954	3.84	0.152
30	2020	0	1	3	254.57	5.54	262.39	5.57	228.32	5.43	276.5	5.6222	0.098	1	0.0166	0.47	0.069	0.099	1.801	2.3554	0.929141	0.023422	0.032596	0.644134	0.190233	7.72	1955	3.57	0.174
30	2021	0	1	3	286.03	5.66	305.86	5.72	251.06	5.53	284.13	5.6494	0.1018	1	0.014	0.496	0.064	0.064	1.821	2.2839	0.740288	0.035839	0.037944	0.640121	0.192135	7.77	1956	3.63	0.186
30	2022	0	1	3	292.99	5.68	331.91	5.8	225.78	5.42	286.64	5.6582	0.108	1	0.0124	0.479	0.06	0.064	1.748	2.2091	0.621931	0.028169	0.040214	0.673855	0.194056	7.82	1957	3.79	0.2
31	2011	0	1	3	38.39	3.65	45.02	3.81	44.1	3.79	6.15	1.8165	0.0867	3	0.0337	0.786	0.117	0.117	2.039	2.1784	0.424549	0.046875	0.004072	0.424889	0.1067	6.53	1946	1.73	0.101
31	2012	0	1	3	83.06	4.42	85.27	4.45	73.5	4.3	93.16	4.5343	0.0923	3	0.0335	0.795	0.112	0.12	1.909	2.171	0.412368	0.038071	0.004933	0.49786	0.1051	6.53	1947	2.03	0.11
31	2013	0	1	3	122.6	4.81	111.82	4.72	111.41	4.71	178.54	5.1848	0.0979	3	0.0348	0.814	0.105	0.13	1.944	2.1549	0.432415	0.036675	0.007136	0.51951	0.1002	6.53	1948	2.21	0.121
31	2014	0	1	3	140.93	4.95	141.6	4.95	102.29	4.63	208.95	5.3421	0.1035	3	0.0407	0.816	0.1	0.131	2.083	2.2001	0.481682	0.030733	0.009905	0.503686	0.1052	6.52	1949	2.11	0.124
31	2015	0	1	3	167.11	5.12	156.19	5.05	123.38	4.82	282.63	5.6441	0.1092	3	0.0506	0.836	0.097	0.126	2.354	2.2279	0.575854	0.02864	0.013891	0.543425	0.1025	6.51	1950	2.69	0.121
31	2016	0	1	3	178.75	5.19	168.01	5.12	182.24	5.21	207.88	5.337	0.1148	3	0.057	0.819	0.094	0.133	2.134	2.2473	0.663224	0	0.020824	0.525328	0.103525	6.47	1951	2.69	0.143
31	2017	0	1	3	208.44	5.34	188.43	5.24	223.82	5.41	246.57	5.5076	0.1204	3	0.0528	0.74	0.091	0.133	2.083	2.28155	0.731497	0.0375	0.02	0.532846	0.10456	6.37	1952	3.29	0.128
31	2018	0	1	3	214.11	5.37	206.45	5.33	209.84	5.35	247.22	5.5103	0.126	4	0.073	0.72	0.086	0.177	2.097	2.2778	0.922711	0.049296	0.02776	0.490156	0.105606	6.24	1953	3.12	0.151
31	2019	0	1	3	223.86	5.41	219.46	5.39	217.46	5.38	250.04	5.5216	0.1316	4	0.0768	0.72	0.079	0.184	2.3	2.2529	0.964734	0.051282	0.028886	0.49349	0.106662	6.19	1954	4.28	0.152
31	2020	0	1	3	235.33	5.46	232.8	5.45	224.9	5.42	262.66	5.5709	0.1372	4	0.0828	0.72	0.069	0.198	2.316	2.2244	0.99184	0.044428	0.036335	0.502337	0.107729	6.24	1955	3.94	0.174
31	2021	0	1	3	266.55	5.59	273.49	5.61	245.48	5.5	281.93	5.6417	0.1428	4	0.0492	0.74	0.064	0.162	2.488	2.1853	0.856664	0.043988	0.042228	0.50496	0.108806	6.29	1956	4.07	0.186
31	2022	0	1	3	267.59	5.59	288.78	5.67	220.75	5.4	282.71	5.6444	0.1472	4	0.0506	0.731	0.06	0.16	2.301	2.2839	0.780399	0.049645	0.044793	0.51625	0.109894	6.34	1957	4.27	0.2
32	2011	0	0	3	47.37	3.86	49.77	3.91	31.18	3.44	68.87	4.2322	0.0837	3	0.0322	0.725	0.117	0.081	2.144	2.0376	0.568439	0.021818	0.001697	0.340899	0.29	6.19	1946	1.69	0.101
32	2012	0	0	3	90.47	4.51	88.98	4.49	74.91	4.32	123.69	4.8178	0.0904	3	0.0363	0.777	0.112	0.085	2.053	2.0389	0.594839	0.025455	0.002131	0.455811	0.2898	6.19	1947	2.04	0.11
32	2013	0	0	3	119.25	4.78	116.97	4.76	88.33	4.48	182.96	5.2093	0.0971	4	0.0393	0.82	0.105	0.085	2.006	2.0473	0.681671	0.025	0.002813	0.413373	0.2845	6.19	1948	2.23	0.121
32	2014	0	0	3	140.69	4.95	147.75	5	81.96	4.41	224.13	5.4122	0.1038	3	0.0379	0.728	0.1	0.085	2.177	2.0582	0.735147	0.024476	0.003935	0.602408	0.2742	6.19	1949	2.05	0.124
32	2015	0	0	3	163.18	5.09	165.54	5.11	114.22	4.74	244.37	5.4987	0.1105	3	0.0414	0.718	0.097	0.085	2.205	2.1207	0.776438	0.02439	0.005484	0.482313	0.264	6.19	1950	2.56	0.121
32	2016	0	0	3	202.21	5.31	177.21	5.18	172.95	5.15	337.94	5.8229	0.1171	3	0.0444	0.727	0.094	0.088	2.154	2.1478	0.829601	0.024735	0.007089	0.506571	0.26664	6.19	1951	2.6	0.143
32	2017	0	0	3	230.95	5.44	200.07	5.3	213.75	5.36	364.18	5.8976	0.1238	4	0.0527	0.41	0.091	0.099	2.093	2.2588	0.932973	0.03139	0.008096	0.423448	0.269306	6.18	1952	2.71	0.128
32	2018	0	0	3	219.92	5.39	217.86	5.38	196.11	5.28	269.97	5.5983	0.1305	4	0.0589	0.41	0.086	0.112	2.134	2.1677	1.08901	0.030172	0.012984	0.443103	0.271999	6.66	1953	2.54	0.151
32	2019	0	0	3	233.02	5.45	233.5	5.45	209.56	5.35	274.11	5.6135	0.1372	4	0.0446	0.4	0.079	0.119	2.164	2.2147	1.05893	0.023256	0.013736	0.443103	0.27472	4.29	1954	3.75	0.152
32	2020	0	0	3	242.14	5.49	248.67	5.52	212.79	5.36	273.93	5.6129	0.1439	3	0.0601	0.41	0.069	0.121	2.281	2.2004	1.07074	0.023026	0.017555	0.448266	0.277467	6.66	1955	3.5	0.174
32	2021	0	0	3	273.54	5.61	291.89	5.68	232.91	5.45	286.83	5.6589	0.1506	3	0.0466	0.478	0.064	0.102	2.219	2.1679	0.955036	0.015198	0.020712	0.450116	0.280241	6.71	1956	3.62	0.186
32	2022	0	0	3	278.05	5.63	315.96	5.76	205.88	5.33	284.06	5.6492	0.1539	4	0.0481	0.458	0.06	0.102	2.367	2.1853	0.964432	0.009772	0.021844	0.443333	0.283044	6.76	1957	3.77	0.2
33	2011	0	0	3	25.8	3.25	23.07	3.14	35.77	3.58	16.69	2.8148	0.1162	4	0.0424	0.753	0.117	0.073	2.131	2.1379	0.398571	0.008043	0.001639	0.17171	0.5299	4.41	1946	1.71	0.101
33	2012	0	0	3	76.22	4.33	64.71	4.17	82.28	4.41	103.2	4.6367	0.1264	4	0.0533	0.793	0.112	0.079	2.064	2.1406	0.440956	0.015707	0.002051	0.218258	0.4827	4.42	1947	2.05	0.11
33	2013	0	0	3	120.3	4.79	97.12	4.58	129.18	4.86	180.7	5.1968	0.1366	6	0.0644	0.777	0.105	0.087	2.044	2.1563	0.518192	0.015464	0.003111	0.244405	0.5198	4.43	1948	2.2	0.121
33	2014	0	0	3	136.33	4.92	132.62	4.89	99.31	4.6	215.86	5.3746	0.1468	4	0.0785	0.785	0.1	0.09	2.064	2.2	0.56583	0.018277	0.00427	0.274801	0.5082	4.44	1949	2.09	0.124
33	2015	0	0	3	155.51	5.05	148.92	5	108.72	4.69	262.28	5.5694	0.1571	4	0.0785	0.752	0.097	0.096	1.997	2.2239	0.564659	0.017699	0.005876	0.285067	0.5028	4.45	1950	2.58	0.121
33	2016	0	0	3	173.34	5.16	159.38	5.07	168.73	5.13	227.81	5.4285	0.1673	4	0.0772	0.76	0.094	0.105	1.886	2.2382	0.653656	0.019231	0.007637	0.285037	0.507828	4.48	1951	2.61	0.143
33	2017	0	0	3	210.3	5.35	179.88	5.19	212.7	5.36	306.37	5.7248	0.1775	5	0.0861	0.67	0.091	0.108	2.016	2.34405	0.74781	0.021739	0.009236	0.240772	0.512906	4.49	1952	3.18	0.128
33	2018	0	0	3	202.14	5.31	197.74	5.29	200.11	5.3	220.41	5.3955	0.1877	5	0.1076	0.68	0.086	0.134	2.19	2.2703	0.961712	0.027907	0.012536	0.266126	0.518035	4.51	1953	3.05	0.151
33	2019	0	0	3	217.33	5.38	212.86	5.36	206.71	5.33	251.43	5.5272	0.1979	5	0.0919	0.67	0.079	0.145	2.223	2.2911	0.970285	0.01938	0.013277	0.291376	0.523216	4.52	1954	4.2	0.152
33	2020	0	0	3	231.01	5.44	228.5	5.43	212.46	5.36	273.01	5.6095	0.2081	4	0.1069	0.67	0.069	0.145	2.309	2.2626	0.957473	0.019188	0.016984	0.317186	0.528448	4.51	1955	3.87	0.174
33	2021	0	0	3	262.72	5.57	273.14	5.61	230.4	5.44	287.08	5.6598	0.2183	4	0.0805	0.671	0.064	0.136	2.471	2.252	0.962721	0.026597	0.020059	0.310909	0.533732	4.56	1956	3.96	0.186
33	2022	0	0	3	269.43	5.6	299.2	5.7	206.05	5.33	286.31	5.6571	0.2181	5	0.075	0.658	0.06	0.133	2.408	2.1679	0.894008	0.011696	0.02115	0.344828	0.53907	4.61	1957	4.14	0.2
34	2011	1	0	1	71.56	4.27	87.12	4.47	63.43	4.15	34.94	3.5536	0.1088	2	0.0185	0.569	0.084	0.087	1.652	2.3942	1.16452	0.079789	0.046457	0.595005	5.5677	9.51	1946	1.85	0.125
34	2012	1	0	1	111.57	4.71	119.92	4.79	107.33	4.68	91.73	4.5188	0.1139	2	0.019	0.605	0.081	0.088	1.709	2.3917	1.18934	0.075855	0.047948	0.702718	5.5839	9.54	1947	1.92	0.129
34	2013	1	0	1	152.28	5.03	148.79	5	151.6	5.02	165.03	5.1061	0.119	2	0.0193	0.594	0.077	0.106	1.792	2.3929	1.23866	0.07716	0.072642	0.736006	5.6018	9.58	1948	2.13	0.157
34	2014	1	0	1	168.81	5.13	183.4	5.21	140.96	4.95	171.25	5.1431	0.1241	2	0.0221	0.572	0.075	0.115	1.827	2.4088	1.4125	0.07923	0.104065	0.763205	5.683	9.64	1949	2.13	0.168
34	2015	1	0	1	197.72	5.29	201.59	5.31	161.59	5.09	250.58	5.5238	0.1292	2	0.0233	0.567	0.072	0.116	1.828	2.4279	1.55987	0.081912	0.144542	0.807215	5.6765	9.71	1950	2.7	0.174
34	2016	1	0	1	219.42	5.39	216.26	5.38	205.96	5.33	254.32	5.5386	0.1343	3	0.0338	0.569	0.069	0.145	1.846	2.516	2.26624	0.088992	0.175236	0.843243	5.73327	9.81	1951	2.75	0.186
34	2017	1	0	1	242.4	5.49	232.27	5.45	253.4	5.53	255.85	5.5446	0.1394	3	0.0379	0.33	0.067	0.144	1.841	2.35095	2.2391	0.145758	0.240691	0.871045	5.7906	9.95	1952	2.77	0.2
34	2018	1	0	1	254.39	5.54	248.45	5.52	248.61	5.52	284.53	5.6508	0.1445	3	0.038	0.33	0.066	0.141	1.819	2.5403	2.34042	0	0.328939	0.869102	5.8485	10.08	1953	2.6	0.213
34	2019	1	0	1	267.06	5.59	264.51	5.58	258.89	5.56	290.37	5.6712	0.1496	3	0.0416	0.32	0.061	0.152	1.987	2.5749	2.56866	0.131729	0.416935	0.866931	5.90699	10.16	1954	3.82	0.223
34	2020	1	0	1	275.99	5.62	277.14	5.62	263.29	5.57	295.29	5.6879	0.1547	2	0.0405	0.31	0.052	0.165	1.93	2.579	2.55408	0.135441	0.529443	0.894293	5.96606	10.08	1955	3.67	0.258
34	2021	1	0	1	301.75	5.71	312.78	5.75	277.78	5.63	308.93	5.7331	0.1598	3	0.0251	0.398	0.048	0.16	1.997	2.5555	2.62732	0.132858	0.647941	0.932379	6.02572	10.13	1956	3.73	0.269
34	2022	1	0	1	307.1	5.73	334.65	5.81	253.47	5.54	313.6	5.7481	0.1647	3	0.0258	0.386	0.046	0.157	2.022	2.252	2.67684	0.112939	0.702671	0.963595	6.08598	10.18	1957	3.84	0.287
35	2011	0	0	1	78.96	4.37	92.41	4.53	69.13	4.24	52.43	3.9595	0.1133	1	0.0178	0.55	0.084	0.084	1.52	2.3513	1.16506	0.236486	0.042226	0.558607	4.6806	9.57	1946	1.83	0.125
35	2012	0	0	1	115.69	4.75	122.55	4.81	111.38	4.71	100.89	4.614	0.1194	1	0.0175	0.569	0.081	0.084	1.556	2.3505	1.16059	0.223743	0.043822	0.586058	4.6947	9.57	1947	1.89	0.129
35	2013	0	0	1	155.49	5.05	150.61	5.01	157.61	5.06	167.77	5.1226	0.1256	1	0.0175	0.564	0.077	0.097	1.592	2.3674	1.19054	0.2109	0.062468	0.624362	4.7038	9.57	1948	2.11	0.157
35	2014	0	0	1	171.06	5.14	184.28	5.22	152	5.02	162.01	5.0877	0.1317	1	0.0185	0.544	0.075	0.096	1.626	2.4007	1.29662	0.206399	0.08214	0.686051	4.7263	9.57	1949	2.11	0.168
35	2015	0	0	1	199.88	5.3	201.45	5.31	167.77	5.12	253.07	5.5337	0.1379	1	0.0229	0.541	0.072	0.097	1.629	2.4486	1.38341	0.21601	0.111974	0.700286	4.724	9.57	1950	2.66	0.174
35	2016	0	0	1	222	5.4	216.03	5.38	212.18	5.36	259.56	5.559	0.1441	2	0.0264	0.541	0.069	0.109	1.684	2.448	1.61593	0.268195	0.146076	0.709748	4.77124	9.57	1951	2.71	0.186
35	2017	0	0	1	244.83	5.5	231.5	5.44	256.46	5.55	267.7	5.5899	0.1502	2	0.0277	0.39	0.067	0.107	1.66	2.49665	1.60414	0.279857	0.193426	0.696538	4.81895	9.53	1952	2.91	0.2
35	2018	0	0	1	253.97	5.54	247.68	5.51	249.37	5.52	283.11	5.6458	0.1564	2	0.0267	0.38	0.066	0.105	1.711	2.4637	1.47956	0.266547	0.274395	0.758471	4.86714	9.98	1953	2.72	0.213
35	2019	0	0	1	266.12	5.58	262.96	5.57	256.65	5.55	293.8	5.6829	0.1625	2	0.0342	0.37	0.061	0.125	1.823	2.4705	1.71343	0.260022	0.348091	0.757195	4.91581	9.96	1954	3.91	0.223
35	2020	0	0	1	277.15	5.62	274.67	5.62	269.44	5.6	299.35	5.7016	0.1687	2	0.0329	0.37	0.052	0.135	1.867	2.469	1.72368	0.245111	0.442388	0.755029	4.96497	9.98	1955	3.78	0.258
35	2021	0	0	1	300.59	5.71	309.72	5.74	281.58	5.64	305	5.7203	0.1749	2	0.025	0.415	0.048	0.128	1.892	2.4469	1.6975	0.239498	0.541847	0.776076	5.01462	10.03	1956	3.76	0.269
35	2022	0	0	1	304	5.72	327.97	5.79	258.79	5.56	307.06	5.727	0.1787	2	0.024	0.404	0.046	0.129	1.906	2.5555	1.65911	0.208899	0.586765	0.78174	5.06477	10.08	1957	3.86	0.287
36	2011	0	1	3	55.92	4.02	62.13	4.13	57.24	4.05	32.97	3.4956	0.1149	2	0.0185	0.626	0.084	0.07	2.241	2.3741	0.47643	0.041398	0.019998	0.480802	3.7985	5.27	1946	1.91	0.125
36	2012	0	1	3	96.6	4.57	94.2	4.55	105.68	4.66	88.03	4.4777	0.1226	2	0.0229	0.672	0.081	0.074	2.471	2.3632	0.538561	0.03457	0.021695	0.516381	3.7856	5.49	1947	1.99	0.129
36	2013	0	1	3	131.57	4.88	120.2	4.79	146.08	4.98	142.73	4.961	0.1303	2	0.0234	0.662	0.077	0.093	2.335	2.3693	0.542613	0.034174	0.029903	0.543682	3.779	5.75	1948	2.2	0.157
36	2014	0	1	3	151.26	5.02	151.38	5.02	136.25	4.91	178.13	5.1825	0.138	2	0.0276	0.644	0.075	0.105	2.403	2.384	0.693543	0.032879	0.041514	0.555859	3.7623	6.07	1949	2.21	0.168
36	2015	0	1	3	176.5	5.17	165.64	5.11	157.11	5.06	247.58	5.5117	0.1458	3	0.0296	0.641	0.072	0.103	2.589	2.4124	0.834208	0.038293	0.05512	0.587605	3.7385	6.44	1950	2.82	0.174
36	2016	0	1	3	192.18	5.26	174.58	5.16	201.02	5.3	234.21	5.4562	0.1535	4	0.055	0.635	0.069	0.15	2.596	2.5034	1.46133	0.045946	0.064936	0.601358	3.77589	6.9	1951	2.84	0.186
36	2017	0	1	3	215.48	5.37	193.53	5.27	240.45	5.48	242.57	5.4913	0.1612	4	0.0549	0.36	0.067	0.124	2.718	2.3967	1.40717	0.049911	0.083088	0.554535	3.81364	7.44	1952	2.86	0.2
36	2018	0	1	3	226.64	5.42	210.86	5.35	226.58	5.42	278.85	5.6307	0.1689	4	0.0491	0.36	0.066	0.112	2.752	2.4773	1.42135	0.041667	0.103618	0.548099	3.85178	7.96	1953	2.69	0.213
36	2019	0	1	3	234.13	5.46	223.72	5.41	229.33	5.44	277.24	5.6249	0.1766	4	0.0543	0.35	0.061	0.125	2.876	2.4531	1.4487	0.040847	0.13254	0.556971	3.8903	8.31	1954	3.89	0.223
36	2020	0	1	3	244.68	5.5	235.97	5.46	237.45	5.47	286.61	5.6581	0.1843	3	0.0514	0.34	0.052	0.139	2.595	2.4664	1.46823	0.041941	0.169819	0.556315	3.9292	7.96	1955	3.74	0.258
36	2021	0	1	3	273.7	5.61	275.18	5.62	257.88	5.55	297.61	5.6958	0.192	4	0.0327	0.459	0.048	0.117	2.656	2.4534	1.23929	0.043008	0.209665	0.577147	3.96849	8.01	1956	3.88	0.269
36	2022	0	1	3	276.86	5.62	294.44	5.69	233.17	5.45	298.21	5.6978	0.1943	4	0.0345	0.448	0.046	0.117	2.793	2.4469	1.34864	0.030928	0.225307	0.582991	4.00818	8.06	1957	3.98	0.287
37	2011	0	1	3	54.12	3.99	59.84	4.09	45.11	3.81	51.63	3.9441	0.1214	3	0.0377	0.781	0.084	0.09	2.089	2.2693	0.408183	0.049462	0.010849	0.412131	1.9527	6.62	1946	2.02	0.125
37	2012	0	1	3	91.61	4.52	94.55	4.55	93.15	4.53	79.08	4.3705	0.13	2	0.0359	0.742	0.081	0.096	2.201	2.2658	0.405425	0.046638	0.012144	0.451208	1.9452	6.63	1947	2.05	0.129
37	2013	0	1	3	131.12	4.88	121.9	4.8	135.01	4.91	154.48	5.0401	0.1386	3	0.0426	0.743	0.077	0.11	2.211	2.2646	0.437729	0.043433	0.015593	0.478578	1.9336	6.65	1948	2.26	0.157
37	2014	0	1	3	146.29	4.99	154.36	5.04	131.66	4.88	146.24	4.9852	0.1472	3	0.0495	0.728	0.075	0.108	2.266	2.3109	0.520343	0.037267	0.02082	0.499356	1.9284	6.68	1949	2.27	0.168
37	2015	0	1	3	181.43	5.2	171.54	5.14	156.67	5.05	259.09	5.5572	0.1558	3	0.0496	0.743	0.072	0.114	2.25	2.3516	0.607246	0.036697	0.027034	0.570667	1.9163	6.75	1950	2.95	0.174
37	2016	0	1	3	200.64	5.3	178.55	5.18	198.84	5.29	276.9	5.6237	0.1644	4	0.0757	0.747	0.069	0.15	2.392	2.3624	0.877742	0.074419	0.033846	0.613349	1.93546	6.9	1951	2.97	0.186
37	2017	0	1	3	218.28	5.39	195.75	5.28	236.05	5.46	260.4	5.5622	0.173	4	0.0719	0.45	0.067	0.139	2.376	2.46455	0.945456	0.061983	0.047123	0.542464	1.95482	7.2	1952	3.06	0.2
37	2018	0	1	3	225.96	5.42	212.3	5.36	224.55	5.41	273.67	5.6119	0.1816	4	0.0839	0.46	0.066	0.129	2.333	2.3454	0.924646	0.055336	0.059977	0.568708	1.97437	7.59	1953	2.93	0.213
37	2019	0	1	3	233.34	5.45	224.37	5.41	226.34	5.42	275.68	5.6192	0.1902	5	0.0939	0.45	0.061	0.16	2.564	2.3727	1.22638	0.049242	0.077458	0.574203	1.99411	7.75	1954	4.09	0.223
37	2020	0	1	3	245.23	5.5	237.23	5.47	237.52	5.47	285.67	5.6548	0.1988	4	0.0906	0.45	0.052	0.164	2.449	2.3876	1.26707	0	0.100167	0.500882	2.01405	7.59	1955	3.93	0.258
37	2021	0	1	3	276.53	5.62	283.3	5.65	253.6	5.54	295.86	5.6899	0.2074	5	0.0484	0.541	0.048	0.171	2.718	2.3828	1.2161	0.044559	0.12478	0.514129	2.03419	7.64	1956	4.04	0.269
37	2022	0	1	3	279.81	5.63	299.19	5.7	230.95	5.44	304.61	5.719	0.2088	5	0.0492	0.526	0.046	0.167	2.666	2.3661	1.22408	0.038328	0.133526	0.513518	2.05453	7.69	1957	4.14	0.287
38	2011	0	1	3	54.54	4	64.84	4.17	38.65	3.65	49.4	3.9	0.1121	2	0.0245	0.719	0.084	0.09	2.133	2.2689	0.534084	0.043478	0.010164	0.583603	1.835	5.27	1946	1.98	0.125
38	2012	0	1	3	87.92	4.48	89.83	4.5	84.51	4.44	87.81	4.4752	0.1209	2	0.0245	0.689	0.081	0.093	2.2	2.2831	0.551211	0.035461	0.011005	0.628394	1.8213	5.46	1947	2.01	0.129
38	2013	0	1	3	125.46	4.83	114.27	4.74	134.34	4.9	146.25	4.9853	0.1296	2	0.0241	0.688	0.077	0.104	2.277	2.2993	0.545872	0.032457	0.01507	0.680039	1.8107	5.65	1948	2.22	0.157
38	2014	0	1	3	149.7	5.01	144.65	4.97	125.75	4.83	209.86	5.3464	0.1384	2	0.0276	0.682	0.075	0.103	2.496	2.3443	0.622847	0.030945	0.022149	0.700921	1.8075	5.85	1949	2.24	0.168
38	2015	0	1	3	173.5	5.16	157.91	5.06	142.46	4.96	281.39	5.6397	0.1472	2	0.0292	0.7	0.072	0.095	2.579	2.3695	0.757245	0.028571	0.027228	0.70463	1.7953	6.07	1950	2.9	0.174
38	2016	0	1	3	194.26	5.27	170.2	5.14	193.04	5.26	275.95	5.6202	0.156	4	0.0497	0.697	0.069	0.137	2.719	2.3894	1.19437	0.036585	0.030862	0.761	1.81325	6.3	1951	2.91	0.186
38	2017	0	1	3	213.46	5.36	188.25	5.24	233.49	5.45	260.33	5.5619	0.1648	4	0.0499	0.42	0.067	0.134	2.621	2.36265	1.46521	0.055866	0.043407	0.728716	1.83139	6.55	1952	2.99	0.2
38	2018	0	1	3	220.84	5.4	204.46	5.32	221.62	5.4	273.53	5.6114	0.1735	4	0.0606	0.43	0.066	0.124	2.782	2.4257	1.55363	0.051546	0.055857	0.733973	1.8497	6.78	1953	2.86	0.213
38	2019	0	1	3	229.69	5.44	216.41	5.38	227.31	5.43	277.92	5.6273	0.1823	4	0.0665	0.42	0.061	0.151	3.089	2.3905	1.8496	0.049505	0.072258	0.752138	1.8682	6.96	1954	4.03	0.223
38	2020	0	1	3	238.51	5.47	227.84	5.43	236.9	5.47	276.71	5.623	0.1911	3	0.0646	0.42	0.052	0.137	2.827	2.3938	1.80121	0.044113	0.093591	0.724685	1.88688	6.78	1955	3.88	0.258
38	2021	0	1	3	265.61	5.58	266.4	5.58	248.7	5.52	293.75	5.6827	0.1999	3	0.0372	0.504	0.048	0.141	2.72	2.3882	1.50884	0.04853	0.116766	0.753475	1.90575	6.83	1956	3.97	0.269
38	2022	0	1	3	267.44	5.59	284.92	5.65	223.89	5.41	288.86	5.6659	0.2011	3	0.0363	0.491	0.046	0.147	2.717	2.3828	1.35014	0.036585	0.124883	0.706786	1.92481	6.88	1957	4.07	0.287
39	2011	0	0	3	49.06	3.89	57.03	4.04	47.29	3.86	25.92	3.255	0.1166	4	0.0323	0.807	0.084	0.08	2.795	2.2147	0.650992	0.115429	0.010307	0.526835	1.5767	5.45	1946	2.04	0.125
39	2012	0	0	3	91.49	4.52	88.73	4.49	94.97	4.55	94.28	4.5463	0.1258	3	0.0325	0.771	0.081	0.073	2.867	2.2229	0.659845	0.105968	0.010572	0.565364	1.5728	5.7	1947	2.07	0.129
39	2013	0	0	3	124.41	4.82	115.37	4.75	123.19	4.81	156.49	5.053	0.1351	4	0.0349	0.766	0.077	0.084	2.921	2.2375	0.71162	0.097222	0.015118	0.592324	1.5674	5.95	1948	2.28	0.157
39	2014	0	0	3	140.93	4.95	146.76	4.99	129.1	4.86	143.16	4.964	0.1443	4	0.0367	0.758	0.075	0.085	3.175	2.2665	0.903224	0.098404	0.019498	0.603048	1.5662	6.21	1949	2.3	0.168
39	2015	0	0	3	172.4	5.15	161.41	5.08	151.41	5.02	246.82	5.5087	0.1536	4	0.0427	0.774	0.072	0.088	3.157	2.2731	1.04195	0.096267	0.025392	0.624601	1.5566	6.48	1950	2.99	0.174
39	2016	0	0	3	192.67	5.26	169.22	5.13	195.36	5.27	265.22	5.5805	0.1629	5	0.061	0.766	0.069	0.111	3.13	2.3521	1.47086	0.095238	0.031169	0.600546	1.57217	6.74	1951	2.99	0.186
39	2017	0	0	3	213.64	5.36	188.52	5.24	242.91	5.49	243.37	5.4946	0.1721	6	0.069	0.53	0.067	0.098	3.184	2.36875	1.84816	0.095652	0.039093	0.488766	1.58789	7.01	1952	3.22	0.2
39	2018	0	0	3	221.81	5.4	204.81	5.32	225.1	5.42	271.97	5.6057	0.1814	6	0.0813	0.53	0.066	0.088	3.734	2.3629	1.62548	0	0.048876	0.485299	1.60377	7.31	1953	3.08	0.213
39	2019	0	0	3	231.58	5.44	217.88	5.38	232.32	5.45	275.47	5.6185	0.1906	6	0.0833	0.53	0.061	0.122	2.969	2.3721	1.77057	0.05615	0.063447	0.495408	1.6198	7.64	1954	4.23	0.223
39	2020	0	0	3	241.89	5.49	229.97	5.44	241.74	5.49	281.54	5.6403	0.1999	5	0.0697	0.52	0.052	0.129	2.947	2.362	1.76303	0.03971	0.08245	0.584978	1.636	7.31	1955	4.05	0.258
39	2021	0	0	3	268.57	5.59	269.43	5.6	253.3	5.53	293.49	5.6819	0.2092	6	0.0467	0.605	0.048	0.134	2.818	2.3408	1.57567	0.036696	0.103188	0.640961	1.65236	7.36	1956	4.16	0.269
39	2022	0	0	3	267.68	5.59	283.45	5.65	224.61	5.41	293.9	5.6833	0.2099	6	0.0524	0.594	0.046	0.126	3.097	2.3882	1.54845	0.032787	0.110251	0.676828	1.66889	7.41	1957	4.28	0.287
40	2011	0	0	3	42.35	3.75	49.95	3.91	47.52	3.86	7.83	2.058	0.1168	4	0.0302	0.622	0.084	0.082	2.257	2.1942	0.622522	0.05305	0.01033	0.422511	3.117	7.57	1946	1.91	0.125
40	2012	0	0	3	84.36	4.44	81.82	4.4	84.04	4.43	93.35	4.5364	0.1259	4	0.0302	0.679	0.081	0.09	2.262	2.1981	0.667237	0.051534	0.011476	0.386067	3.1124	7.69	1947	2	0.129
40	2013	0	0	3	123.5	4.82	108.05	4.68	119.86	4.79	181.16	5.1994	0.135	4	0.0327	0.664	0.077	0.092	2.365	2.2093	0.723678	0.050847	0.01526	0.375155	3.0447	7.55	1948	2.2	0.157
40	2014	0	0	3	144.42	4.97	140.28	4.94	115.78	4.75	210.14	5.3478	0.1441	4	0.0345	0.63	0.075	0.096	2.495	2.2398	0.820168	0.045067	0.022215	0.42545	3.0384	7.72	1949	2.2	0.168
40	2015	0	0	3	168.12	5.12	156.76	5.05	148.33	5	241.62	5.4874	0.1532	4	0.039	0.641	0.072	0.11	2.383	2.2532	0.963215	0.052478	0.031224	0.484732	3.0158	7.52	1950	2.82	0.174
40	2016	0	0	3	185.44	5.22	167.13	5.12	197.98	5.29	223.13	5.4077	0.1623	5	0.0568	0.635	0.069	0.137	2.533	2.2601	1.3099	0.071618	0.039678	0.515993	3.04596	7.76	1951	2.84	0.186
40	2017	0	0	3	206.74	5.33	186.52	5.23	225.68	5.42	239.08	5.4768	0.1714	5	0.0585	0.48	0.067	0.123	2.461	2.37815	1.58908	0.095238	0.04799	0.511723	3.07642	7.47	1952	3.12	0.2
40	2018	0	0	3	217.08	5.38	203.56	5.32	211.81	5.36	271.3	5.6032	0.1805	5	0.0585	0.47	0.066	0.114	2.431	2.3481	2.38185	0.080268	0.062796	0.529593	3.10718	7.75	1953	2.95	0.213
40	2019	0	0	3	226.9	5.42	215.28	5.37	215.45	5.37	286.1	5.6563	0.1896	6	0.0664	0.45	0.061	0.129	2.65	2.3698	3.06449	0.064024	0.081015	0.53	3.13825	7.56	1954	4.09	0.223
40	2020	0	0	3	235.06	5.46	226.67	5.42	225.32	5.42	280.48	5.6365	0.1987	5	0.0674	0.45	0.052	0.142	2.552	2.3608	3.09802	0.06339	0.104665	0.549053	3.16964	7.75	1955	3.93	0.258
40	2021	0	0	3	263.3	5.57	264.01	5.58	243.22	5.49	297.47	5.6953	0.2078	5	0.0398	0.525	0.048	0.127	2.761	2.3709	3.5292	0.065752	0.130262	0.535312	3.20133	7.8	1956	4.01	0.269
40	2022	0	0	3	263.41	5.57	279.5	5.63	218.8	5.39	291.35	5.6745	0.2087	4	0.041	0.518	0.046	0.123	2.647	2.3408	2.8981	0.059829	0.139441	0.528916	3.23335	7.85	1957	4.13	0.287
41	2011	0	0	3	52.27	3.96	60.86	4.11	51.46	3.94	25.38	3.234	0.1069	3	0.0252	0.559	0.084	0.069	2.37	2.3021	0.788764	0.103841	0.010241	0.433758	4.4916	6.83	1946	1.86	0.125
41	2012	0	0	3	92.85	4.53	92.98	4.53	88.02	4.48	101.2	4.6171	0.1143	3	0.0256	0.597	0.081	0.074	2.367	2.315	0.817382	0.096061	0.011005	0.57282	4.4845	6.83	1947	1.93	0.129
41	2013	0	0	3	133.45	4.89	120.14	4.79	130.95	4.87	181.92	5.2036	0.1216	3	0.026	0.578	0.077	0.075	2.372	2.3264	0.866706	0.083787	0.013834	0.460817	4.4355	6.84	1948	2.14	0.157
41	2014	0	0	3	158.43	5.07	152.05	5.02	126.81	4.84	236.95	5.4678	0.129	3	0.0279	0.569	0.075	0.074	2.45	2.3535	0.977547	0.080727	0.018445	0.463481	4.4504	6.84	1949	2.15	0.168
41	2015	0	0	3	176.74	5.17	167.98	5.12	145.44	4.98	262.55	5.5704	0.1363	3	0.0327	0.583	0.072	0.078	2.307	2.3712	1.07845	0.092537	0.02408	0.497893	4.4449	6.86	1950	2.74	0.174
41	2016	0	0	3	196.34	5.28	178.28	5.18	194.46	5.27	259.43	5.5585	0.1436	4	0.0493	0.586	0.069	0.107	2.614	2.4	1.60386	0.118966	0.034786	0.585494	4.48935	6.92	1951	2.79	0.186
41	2017	0	0	3	217.94	5.38	197.98	5.29	233.57	5.45	255.49	5.5432	0.151	4	0.0444	0.48	0.067	0.101	2.745	2.2779	1.66972	0.105903	0.05007	0.541078	4.53424	7.13	1952	3.12	0.2
41	2018	0	0	3	224.63	5.41	214.88	5.37	218.62	5.39	267.72	5.59	0.1583	3	0.0458	0.47	0.066	0.095	2.808	2.4042	1.48578	0.10066	0.063854	0.627316	4.57958	7.54	1953	2.95	0.213
41	2019	0	0	3	233.97	5.46	228.83	5.43	222.89	5.41	271.07	5.6024	0.1657	4	0.0477	0.46	0.061	0.099	2.635	2.3855	1.73766	0.102073	0.082351	0.616364	4.62538	7.65	1954	4.1	0.223
41	2020	0	0	3	243.4	5.49	241.01	5.48	231.27	5.44	273.36	5.6108	0.173	3	0.0495	0.45	0.052	0.1	2.523	2.3979	1.75901	0.097905	0.106354	0.635381	4.67164	7.54	1955	3.93	0.258
41	2021	0	0	3	273.83	5.61	278.37	5.63	254.19	5.54	294.53	5.6854	0.1803	4	0.0338	0.371	0.048	0.1	2.581	2.3813	1.567	0.087554	0.13232	0.638991	4.71835	7.59	1956	3.69	0.269
41	2022	0	0	3	277.7	5.63	297.98	5.7	229.27	5.43	298.74	5.6996	0.183	3	0.0317	0.358	0.046	0.104	2.644	2.3709	1.53594	0.072886	0.141662	0.622159	4.76553	7.64	1957	3.78	0.287
42	2011	0	1	3	42.32	3.75	46.06	3.83	34.52	3.54	44.12	3.7869	0.1089	5	0.0612	0.698	0.084	0.128	2.283	2.0971	0.905387	0.029787	0.007526	0.376158	1.8468	5.89	1946	1.96	0.125
42	2012	0	1	3	85.37	4.45	79.77	4.38	84.31	4.43	105.78	4.6614	0.1161	5	0.0436	0.835	0.081	0.137	2.212	2.0949	0.945228	0.031359	0.008528	0.442798	1.8501	6.02	1947	2.12	0.129
42	2013	0	1	3	119.52	4.78	104.81	4.65	122.14	4.81	163.3	5.0956	0.1234	6	0.0428	0.797	0.077	0.136	2.347	2.1029	1.01991	0.029851	0.010792	0.506541	1.8454	6.16	1948	2.3	0.157
42	2014	0	1	3	129.98	4.87	133.91	4.9	110.76	4.71	151.95	5.0236	0.1306	5	0.0474	0.843	0.075	0.135	2.496	2.1592	1.15397	0.018209	0.014533	0.538743	1.8446	6.31	1949	2.36	0.168
42	2015	0	1	3	160.47	5.08	150.86	5.02	126.62	4.84	253.72	5.5362	0.1379	6	0.06	0.692	0.072	0.158	2.46	2.1681	1.47654	0.028011	0.018966	0.575726	1.8252	6.48	1950	2.89	0.174
42	2016	0	1	3	182.47	5.21	158.28	5.06	182.08	5.2	263.02	5.5722	0.1451	7	0.0802	0.667	0.069	0.183	2.492	2.2565	2.0582	0.033755	0.020665	0.603757	1.84345	6.65	1951	2.88	0.186
42	2017	0	1	3	201.6	5.31	178.9	5.19	217.86	5.38	247.03	5.5095	0.1524	8	0.0976	0.39	0.067	0.182	2.558	2.3596	2.2645	0.028436	0.030142	0.524624	1.86189	6.84	1952	2.93	0.2
42	2018	0	1	3	206.35	5.33	195.79	5.28	205.7	5.33	242.42	5.4907	0.1596	8	0.1028	0.39	0.066	0.181	2.597	2.2957	2.24167	0.027027	0.04341	0.560595	1.88051	7.07	1953	2.77	0.213
42	2019	0	1	3	218.31	5.39	209.2	5.34	209.97	5.35	263.57	5.5743	0.1669	7	0.1064	0.38	0.061	0.153	2.797	2.2987	2.08378	0.025641	0.056547	0.543533	1.89931	7.39	1954	3.95	0.223
42	2020	0	1	3	227.78	5.43	221.04	5.4	213.03	5.36	276.86	5.6235	0.1741	6	0.0953	0.38	0.052	0.15	2.933	2.2872	2.03377	0.025387	0.073726	0.572088	1.9183	7.07	1955	3.81	0.258
42	2021	0	1	3	257.3	5.55	259.42	5.56	235.22	5.46	290.44	5.6714	0.1814	7	0.0558	0.49	0.048	0.145	2.807	2.2807	1.88158	0.016757	0.092556	0.571778	1.93749	7.12	1956	3.94	0.269
42	2022	0	1	3	257.92	5.55	275.51	5.62	211.43	5.35	284.32	5.6501	0.1841	7	0.0619	0.472	0.046	0.14	2.97	2.3813	1.80758	0.028689	0.098804	0.555643	1.95686	7.17	1957	4.03	0.287
43	2011	0	0	3	52.45	3.96	58.6	4.07	47.17	3.85	41.7	3.7305	0.1105	3	0.025	0.479	0.084	0.076	2.091	2.2405	0.66334	0.032558	0.00678	0.494518	3.8213	7.08	1946	1.8	0.125
43	2012	0	0	3	89.97	4.5	87.95	4.48	103.22	4.64	72.54	4.2841	0.1198	3	0.024	0.521	0.081	0.076	2.12	2.2422	0.698395	0.029957	0.007074	0.575763	3.8074	7.08	1947	1.87	0.129
43	2013	0	0	3	118.7	4.78	112.61	4.72	120.55	4.79	135.41	4.9083	0.1292	3	0.0261	0.514	0.077	0.083	2.184	2.2446	0.74801	0.030075	0.009461	0.626111	3.8013	7.08	1948	2.09	0.157
43	2014	0	0	3	137.61	4.92	143.87	4.97	119.51	4.78	149.83	5.0095	0.1385	3	0.032	0.499	0.075	0.089	2.226	2.2898	0.898413	0.033003	0.012556	0.660311	3.7975	7.09	1949	2.09	0.168
43	2015	0	0	3	170.04	5.14	158.77	5.07	143.35	4.97	255.76	5.5442	0.1479	3	0.0345	0.52	0.072	0.087	2.228	2.3076	0.99847	0.039535	0.017092	0.700168	3.7385	7.07	1950	2.65	0.174
43	2016	0	0	3	192.18	5.26	169.89	5.14	192.37	5.26	265.43	5.5814	0.1572	5	0.0571	0.525	0.069	0.132	2.306	2.3802	1.78689	0.06278	0.021386	0.72162	3.77589	7.13	1951	2.71	0.186
43	2017	0	0	3	209.51	5.34	186.92	5.23	229.12	5.43	248.49	5.5154	0.1666	4	0.0578	0.48	0.067	0.128	2.23	2.295	1.78921	0.051546	0.033563	0.666328	3.81364	6.91	1952	3.12	0.2
43	2018	0	0	3	218.94	5.39	205.92	5.33	219.6	5.39	260.76	5.5636	0.1759	4	0.0597	0.47	0.066	0.124	2.231	2.3192	1.92881	0.038278	0.046675	0.688914	3.85178	7.34	1953	2.95	0.213
43	2019	0	0	3	229.24	5.43	219.18	5.39	225.76	5.42	268.8	5.594	0.1853	4	0.0563	0.46	0.061	0.127	2.469	2.3321	2.91047	0.035398	0.060668	0.697012	3.8903	7.23	1954	4.1	0.223
43	2020	0	0	3	236.37	5.47	230.71	5.44	229.36	5.44	267.82	5.5903	0.1946	3	0.0623	0.46	0.052	0.146	2.575	2.3389	2.91502	0.035048	0.078936	0.730319	3.9292	7.34	1955	3.95	0.258
43	2021	0	0	3	265.15	5.58	270.56	5.6	251.69	5.53	271.77	5.6049	0.204	4	0.0357	0.351	0.048	0.163	2.302	2.3291	2.246	0.034701	0.098905	0.745029	3.96849	7.39	1956	3.65	0.269
43	2022	0	0	3	269.48	5.6	289.49	5.67	224.12	5.41	285.86	5.6555	0.2046	4	0.0395	0.342	0.046	0.144	2.381	2.2807	1.32986	0.027682	0.105638	0.780588	4.00818	7.44	1957	3.74	0.287
44	2011	0	1	3	68.49	4.23	77.18	4.35	49.09	3.89	75.05	4.3182	0.0881	2	0.0168	0.456	0.084	0.126	2.487	2.1512	0.464898	0.049213	0.018229	0.537805	3.2235	7.11	1946	1.78	0.125
44	2012	0	1	3	99.41	4.6	103.42	4.64	86.93	4.47	108.83	4.6898	0.0958	2	0.0164	0.513	0.081	0.12	2.512	2.1481	0.497355	0.048193	0.018433	0.532919	3.1678	7.12	1947	1.86	0.129
44	2013	0	1	3	129.2	4.86	127.77	4.85	125.95	4.84	139.83	4.9404	0.1035	2	0.0189	0.498	0.077	0.132	2.49	2.1578	0.492616	0.044944	0.023675	0.603411	3.1722	7.14	1948	2.08	0.157
44	2014	0	1	3	150.82	5.02	158.12	5.06	134.78	4.9	155.85	5.0489	0.1112	2	0.0216	0.475	0.075	0.143	2.591	2.2569	0.613321	0.045365	0.032725	0.544195	3.1793	7.16	1949	2.07	0.168
44	2015	0	1	3	180.3	5.19	173.97	5.16	153.12	5.03	250.57	5.5237	0.1189	2	0.0259	0.475	0.072	0.149	2.718	2.2734	0.665758	0.044266	0.045744	0.634595	3.198	7.19	1950	2.58	0.174
44	2016	0	1	3	205.75	5.33	187.51	5.23	200.57	5.3	275.41	5.6183	0.1265	2	0.0355	0.486	0.069	0.18	2.867	2.3025	0.836799	0.052174	0.059933	0.706461	3.22998	7.22	1951	2.67	0.186
44	2017	0	1	3	224	5.41	205.32	5.32	240.1	5.48	256.46	5.547	0.1342	2	0.0376	0.45	0.067	0.169	2.955	2.302	0.838031	0.052	0.08288	0.693769	3.26228	7.28	1952	3.06	0.2
44	2018	0	1	3	233.79	5.45	222.24	5.4	234.49	5.46	270.68	5.6009	0.1419	2	0.0342	0.44	0.066	0.166	2.899	2.3335	0.782036	0.036036	0.115005	0.689308	3.2949	7.38	1953	2.88	0.213
44	2019	0	1	3	242.5	5.49	236.11	5.46	237.38	5.47	272.9	5.6091	0.1496	2	0.0352	0.43	0.061	0.167	3.171	2.3059	0.905623	0.042042	0.146913	0.680539	3.32785	7.57	1954	4.05	0.223
44	2020	0	1	3	254.43	5.54	249.88	5.52	249.53	5.52	278.39	5.629	0.1573	2	0.035	0.42	0.052	0.157	2.712	2.2916	0.898546	0.033033	0.187994	0.679073	3.36113	7.38	1955	3.88	0.258
44	2021	0	1	3	280.73	5.64	285.79	5.66	264.56	5.58	293.42	5.6816	0.165	2	0.0205	0.33	0.048	0.154	2.756	2.3022	1.0625	0.042042	0.231816	0.683023	3.39474	7.43	1956	3.6	0.269
44	2022	0	1	3	284.14	5.65	304.12	5.72	241.15	5.49	296.3	5.6914	0.1673	2	0.0202	0.322	0.046	0.164	2.576	2.3291	1.07714	0.044248	0.249312	0.69814	3.42869	7.48	1957	3.7	0.287
45	2011	0	0	3	37.09	3.61	33.08	3.5	46.9	3.85	32.53	3.4822	0.1019	5	0.0212	0.708	0.084	0.085	2.316	2.0793	0.634097	0.023599	0.008888	0.277304	2.3492	5.44	1946	1.97	0.125
45	2012	0	0	3	78.41	4.36	71.34	4.27	90.31	4.5	80.1	4.3833	0.1111	5	0.0224	0.724	0.081	0.084	2.282	2.0862	0.628957	0.02381	0.009039	0.292588	2.3272	5.44	1947	2.04	0.129
45	2013	0	0	3	108.78	4.69	97.26	4.58	113.79	4.73	137.69	4.925	0.1204	5	0.0256	0.654	0.077	0.108	2.364	2.0935	0.681029	0.022291	0.013406	0.304803	2.3249	5.44	1948	2.2	0.157
45	2014	0	0	3	130.87	4.87	129.99	4.87	119.71	4.79	154.05	5.0373	0.1296	5	0.0327	0.664	0.075	0.118	2.598	2.1049	0.892128	0.030111	0.017173	0.386291	2.3261	5.44	1949	2.22	0.168
45	2015	0	0	3	159.5	5.07	146.88	4.99	133.83	4.9	247.84	5.5128	0.1388	6	0.0444	0.651	0.072	0.138	2.661	2.1278	1.09249	0.039634	0.024109	0.381391	2.3104	5.44	1950	2.83	0.174
45	2016	0	0	3	175.68	5.17	150.73	5.02	184.68	5.22	241.73	5.4878	0.148	8	0.0591	0.653	0.069	0.166	2.801	2.1985	1.4305	0.05	0.03095	0.381933	2.3335	5.44	1951	2.87	0.186
45	2017	0	0	3	200.27	5.3	170.69	5.14	224.07	5.41	254.67	5.54	0.1572	8	0.0637	0.48	0.067	0.171	2.803	2.29735	1.52162	0.052632	0.044223	0.434184	2.35684	5.44	1952	3.12	0.2
45	2018	0	0	3	207.35	5.33	186.75	5.23	211.84	5.36	267.24	5.5881	0.1665	8	0.0883	0.47	0.066	0.158	2.77	2.2238	1.41164	0	0.052626	0.410753	2.38041	5.44	1953	2.95	0.213
45	2019	0	0	3	214.71	5.37	197.7	5.29	213.6	5.36	272.9	5.6091	0.1757	8	0.0868	0.48	0.061	0.174	2.964	2.2386	1.39555	0.047059	0.06818	0.41827	2.40421	7.22	1954	4.14	0.223
45	2020	0	0	3	224.38	5.41	209.76	5.35	219.22	5.39	282.04	5.6421	0.1849	7	0.0869	0.47	0.052	0.189	2.653	2.2292	1.36061	0.04271	0.088435	0.40479	2.42825	5.44	1955	3.97	0.258
45	2021	0	0	3	253.32	5.53	249.43	5.52	239.76	5.48	290.8	5.6726	0.1941	7	0.0526	0.535	0.048	0.172	2.79	2.2333	1.13316	0.042287	0.110482	0.445159	2.45254	5.49	1956	4.03	0.269
45	2022	0	0	3	254.18	5.54	265.2	5.58	215.68	5.37	287.76	5.6621	0.1949	7	0.0544	0.527	0.046	0.168	2.93	2.3022	1.10795	0.031429	0.118109	0.489929	2.47706	5.54	1957	4.15	0.287
46	2011	0	0	3	28.53	3.35	28.51	3.35	34	3.53	18.65	2.9258	0.1049	5	0.0429	0.625	0.084	0.113	2.407	2.0679	0.644449	0.012403	0.010184	0.329531	1.7311	6.54	1946	1.91	0.125
46	2012	0	0	3	72.86	4.29	67.02	4.2	72.7	4.29	92.43	4.5265	0.111	5	0.0405	0.783	0.081	0.125	2.351	2.0587	0.660228	0.009722	0.012144	0.373723	1.7261	6.54	1947	2.08	0.129
46	2013	0	0	3	103.49	4.64	93.2	4.53	95.36	4.56	152.2	5.0252	0.117	6	0.0404	0.702	0.077	0.124	2.404	2.0678	0.719129	0.014688	0.014452	0.406038	1.7236	6.54	1948	2.23	0.157
46	2014	0	0	3	121.42	4.8	124.3	4.82	100.16	4.61	150.56	5.0144	0.1231	5	0.043	0.833	0.075	0.127	2.552	2.1421	0.834316	0.012712	0.020503	0.427921	1.7293	6.54	1949	2.35	0.168
46	2015	0	0	3	152.18	5.03	138.27	4.93	123.13	4.81	250.92	5.5251	0.1292	6	0.0535	0.614	0.072	0.142	2.571	2.1801	1.07332	0.01573	0.026272	0.452508	1.7311	6.54	1950	2.78	0.174
46	2016	0	0	3	168.8	5.13	141.61	4.95	173.37	5.16	250.32	5.5227	0.1353	7	0.0709	0.599	0.069	0.157	2.641	2.2524	1.38525	0.025	0.032996	0.483372	1.74841	6.54	1951	2.8	0.186
46	2017	0	0	3	202.18	5.31	162.31	5.09	214.02	5.37	312.29	5.7439	0.1414	7	0.0736	0.45	0.067	0.147	2.551	2.23575	1.38679	0.024194	0.045905	0.395357	1.76589	6.55	1952	3.06	0.2
46	2018	0	0	3	196.28	5.28	179.62	5.19	196.65	5.28	250.6	5.5239	0.1474	7	0.0754	0.45	0.066	0.14	2.571	2.2922	1.34701	0.026515	0.060762	0.4625	1.78355	6.69	1953	2.91	0.213
46	2019	0	0	3	206.68	5.33	192.21	5.26	200.48	5.3	265.76	5.5826	0.1535	7	0.075	0.43	0.061	0.155	2.658	2.2439	1.30848	0.03321	0.078448	0.462687	1.80139	7.16	1954	4.05	0.223
46	2020	0	0	3	216.05	5.38	206.03	5.33	205.95	5.33	267.49	5.5891	0.1596	6	0.0795	0.41	0.052	0.171	2.844	2.2375	1.27178	0.040189	0.101419	0.479879	1.8194	6.69	1955	3.87	0.258
46	2021	0	0	3	246.63	5.51	243.53	5.5	230.65	5.44	285.93	5.6558	0.1657	7	0.0549	0.471	0.048	0.149	3.004	2.2264	1.18818	0.043408	0.126305	0.498293	1.8376	6.74	1956	3.9	0.269
46	2022	0	0	3	251.46	5.53	259.19	5.56	214.9	5.37	292.36	5.678	0.1696	7	0.0573	0.454	0.046	0.141	2.633	2.2333	1.16903	0.028986	0.135172	0.53546	1.85597	6.79	1957	3.99	0.287
47	2011	0	1	3	40.47	3.7	43.08	3.76	47.79	3.87	18.58	2.9221	0.1086	5	0.0428	0.685	0.084	0.104	2.401	2.26	0.869658	0.038235	0.008545	0.342659	2.7011	5.52	1946	1.95	0.125
47	2012	0	1	3	85.09	4.44	77.93	4.36	91.98	4.52	96.21	4.5665	0.1159	5	0.0404	0.696	0.081	0.093	2.367	2.2573	0.876913	0.030675	0.008018	0.345321	2.6884	5.52	1947	2.01	0.129
47	2013	0	1	3	130.23	4.87	104.39	4.65	139.28	4.94	199.12	5.2939	0.1233	7	0.0452	0.691	0.077	0.129	2.367	2.2691	0.943742	0.030488	0.012931	0.476635	2.6878	5.52	1948	2.22	0.157
47	2014	0	1	3	142.74	4.96	136.11	4.91	119.49	4.78	206.88	5.3321	0.1306	6	0.0549	0.667	0.075	0.145	2.445	2.2928	1.11551	0.035191	0.017923	0.518596	2.6952	5.52	1949	2.23	0.168
47	2015	0	1	3	162.38	5.09	152.08	5.02	143.14	4.96	231.33	5.4438	0.138	6	0.0576	0.68	0.072	0.152	2.402	2.2989	1.18397	0.034247	0.024423	0.413138	2.6887	5.52	1950	2.87	0.174
47	2016	0	1	3	174.75	5.16	157.79	5.06	194.87	5.27	194.23	5.2691	0.1454	7	0.0704	0.678	0.069	0.154	2.485	2.3169	1.43909	0.042654	0.029399	0.430357	2.71559	5.52	1951	2.89	0.186
47	2017	0	1	3	202.36	5.31	177.83	5.18	234	5.46	225.91	5.4202	0.1527	7	0.0746	0.51	0.067	0.143	2.509	2.33975	1.58632	0.038298	0.040059	0.366643	2.74274	5.56	1952	3.18	0.2
47	2018	0	1	3	216.62	5.38	196.06	5.28	228.75	5.43	262.46	5.5701	0.1601	6	0.0747	0.51	0.066	0.127	2.466	2.273	1.61748	0.038627	0.05193	0.432174	2.77017	7.39	1953	3.04	0.213
47	2019	0	1	3	224.04	5.41	209	5.34	226.27	5.42	269.7	5.5973	0.1674	6	0.0734	0.5	0.061	0.125	2.753	2.2979	1.83195	0.023166	0.067301	0.451341	2.79787	7.42	1954	4.18	0.223
47	2020	0	1	3	231.93	5.45	221.37	5.4	228.59	5.43	272.86	5.6089	0.1748	6	0.0817	0.49	0.052	0.135	2.668	2.2961	1.93918	0.026759	0.087323	0.475174	2.82585	7.39	1955	4	0.258
47	2021	0	1	3	262.18	5.57	260.36	5.56	248.2	5.51	293.59	5.6822	0.1822	6	0.0599	0.55	0.048	0.127	2.838	2.2814	1.74769	0.026494	0.109127	0.512694	2.85411	7.44	1956	4.06	0.269
47	2022	0	1	3	264.93	5.58	279.81	5.63	220.99	5.4	295.67	5.6893	0.1848	6	0.0571	0.541	0.046	0.13	2.699	2.2264	1.74636	0.023179	0.11665	0.531407	2.88265	7.49	1957	4.17	0.287
48	2011	1	0	1	54.54	4	66.75	4.2	50.32	3.92	21.87	3.0851	0.0866	3	0.0172	0.699	0.072	0.095	1.823	2.3335	1.288	0.118841	0.055145	0.498451	3.6972	9.62	1946	1.78	0.097
48	2012	1	0	1	98.89	4.59	104.86	4.65	87.62	4.47	99.66	4.6018	0.0927	2	0.0138	0.741	0.069	0.101	1.828	2.3441	1.28509	0.114709	0.094921	0.533584	3.6736	9.62	1947	2.01	0.123
48	2013	1	0	1	138.2	4.93	134.57	4.9	128.36	4.85	168.11	5.1246	0.0988	3	0.0144	0.737	0.066	0.128	1.796	2.3344	1.28985	0.117223	0.176061	0.574744	3.653	9.62	1948	2.33	0.131
48	2014	1	0	1	154.49	5.04	168.93	5.13	127.1	4.84	156.58	5.0536	0.1049	2	0.0144	0.712	0.063	0.132	1.815	2.3491	1.39926	0.119258	0.246321	0.606772	3.6639	9.62	1949	2.38	0.142
48	2015	1	0	1	186.36	5.23	188.49	5.24	145.79	4.98	253.1	5.5338	0.111	2	0.0191	0.699	0.065	0.14	1.808	2.3751	1.61575	0.101493	0.334946	0.607416	3.6613	9.62	1950	2.94	0.142
48	2016	1	0	1	207.28	5.33	199.24	5.29	196.64	5.28	253.19	5.5341	0.1171	2	0.0186	0.703	0.063	0.139	1.807	2.398	1.65738	0.082859	0.419092	0.625883	3.69791	9.62	1951	3.06	0.162
48	2017	1	0	1	232.06	5.45	219.56	5.39	240.92	5.48	257.27	5.5501	0.1232	2	0.018	0.4	0.062	0.148	1.852	2.41875	1.72721	0.081658	0.551449	0.597543	3.73489	9.62	1952	2.91	0.164
48	2018	1	0	1	240.52	5.48	234.45	5.46	229.73	5.44	280.21	5.6355	0.1293	2	0.0171	0.42	0.061	0.127	1.867	2.4271	1.59748	0.082108	0.713574	0.642184	3.77224	9.9	1953	2.8	0.181
48	2019	1	0	1	251.02	5.53	249.26	5.52	236.78	5.47	282.73	5.6445	0.1354	3	0.0213	0.41	0.059	0.164	1.975	2.459	2.21491	0.121182	0.829599	0.679828	3.80996	9.9	1954	3.99	0.188
48	2020	1	0	1	262.72	5.57	261.8	5.57	246.35	5.51	295.52	5.6887	0.1415	2	0.0203	0.4	0.052	0.144	2	2.4237	1.9897	0.125835	1.03776	0.733948	3.84806	9.9	1955	3.68	0.218
48	2021	1	0	1	286.7	5.66	295.82	5.69	262.19	5.57	301.12	5.7075	0.1476	3	0.0171	0.521	0.048	0.144	2.008	2.4361	2.28719	0.121692	1.19237	0.711068	3.88654	9.95	1956	3.76	0.23
48	2022	1	0	1	289.97	5.67	316.71	5.76	237.39	5.47	297.25	5.6946	0.1515	3	0.0205	0.514	0.044	0.15	2.106	2.2814	2.59439	0.101695	1.29949	0.725511	3.92541	10	1957	3.89	0.247
49	2011	0	1	3	46.25	3.83	50.04	3.91	51.07	3.93	24.96	3.2173	0.1011	3	0.0198	0.742	0.072	0.06	2.154	2.2968	0.377169	0.023572	0.022302	0.442788	1.5974	7.68	1946	1.83	0.097
49	2012	0	1	3	90.39	4.5	85.49	4.45	89.94	4.5	107.38	4.6764	0.1089	3	0.0202	0.767	0.069	0.064	2.109	2.3029	0.389611	0.022302	0.037114	0.474443	1.5881	7.68	1947	2.05	0.123
49	2013	0	1	3	125.02	4.83	113.04	4.73	128.4	4.86	158.4	5.0651	0.1167	3	0.0215	0.762	0.066	0.069	2.234	2.3194	0.430637	0.020055	0.061803	0.483058	1.5773	7.68	1948	2.37	0.131
49	2014	0	1	3	140.69	4.95	148.3	5	117.38	4.77	157.9	5.062	0.1245	3	0.0238	0.745	0.063	0.081	2.279	2.325	0.574252	0.021134	0.083894	0.547042	1.5432	7.68	1949	2.43	0.142
49	2015	0	1	3	173.53	5.16	165.47	5.11	143.4	4.97	254.91	5.5409	0.1323	3	0.0296	0.745	0.065	0.084	2.295	2.3335	0.709423	0.018639	0.106339	0.573651	1.5373	7.68	1950	3.02	0.142
49	2016	0	1	3	193.45	5.27	175.98	5.17	190.49	5.25	256.53	5.5473	0.1401	3	0.0323	0.762	0.063	0.085	2.326	2.374	0.859388	0.017891	0.12993	0.621066	1.55267	7.68	1951	3.15	0.162
49	2017	0	1	3	215.61	5.37	195.13	5.27	230.19	5.44	256.76	5.5481	0.1479	3	0.0399	0.39	0.062	0.089	2.291	2.3438	0.889565	0.016729	0.16368	0.576795	1.5682	7.66	1952	2.9	0.164
49	2018	0	1	3	227.8	5.43	210	5.35	216.69	5.38	306.78	5.7261	0.1557	4	0.0457	0.39	0.061	0.102	2.256	2.5206	0.950031	0.016713	0.205995	0.632681	1.58388	7.9	1953	2.75	0.181
49	2019	0	1	3	231.63	5.45	222.57	5.41	222.18	5.4	278.73	5.6302	0.1635	6	0.0777	0.39	0.059	0.172	2.498	2.4099	1.55279	0.033097	0.24197	0.648786	1.59972	7.89	1954	3.97	0.188
49	2020	0	1	3	242.08	5.49	233.47	5.45	230.89	5.44	290.84	5.6728	0.1713	5	0.0936	0.4	0.052	0.16	2.541	2.3717	1.52946	0.037451	0.305762	0.660172	1.61572	7.9	1955	3.7	0.218
49	2021	0	1	3	268.62	5.59	272.97	5.61	245.73	5.5	295.85	5.6899	0.1791	5	0.0413	0.516	0.048	0.162	2.571	2.3775	1.60741	0.039397	0.354823	0.610025	1.63187	7.95	1956	3.75	0.23
49	2022	0	1	3	270.75	5.6	291.4	5.67	220.05	5.39	294.69	5.6859	0.1813	5	0.0524	0.503	0.044	0.166	2.77	2.4361	1.7046	0.041575	0.382922	0.66405	1.64819	8	1957	3.87	0.247
50	2011	0	0	3	36.44	3.6	25.39	3.23	36.47	3.6	72.91	4.2892	0.0892	5	0.028	0.724	0.072	0.057	2.698	2.0245	0.383003	0.011858	0.012127	0.346672	2.4229	6.83	1946	1.82	0.097
50	2012	0	0	3	78.57	4.36	63.64	4.15	84.74	4.44	116.64	4.7591	0.0981	4	0.0246	0.762	0.069	0.056	2.661	2.0388	0.394299	0.011952	0.019459	0.376123	2.3886	7.13	1947	2.04	0.123
50	2013	0	0	3	118.34	4.77	92.54	4.53	122.16	4.81	196.59	5.2811	0.1069	5	0.0261	0.78	0.066	0.059	2.694	2.0487	0.450937	0.011928	0.030413	0.398751	2.3324	6.81	1948	2.38	0.131
50	2014	0	0	3	139.53	4.94	125.96	4.84	108.13	4.68	241.37	5.4863	0.1158	4	0.0313	0.702	0.063	0.064	2.73	2.0562	0.603575	0.010163	0.042296	0.409357	2.3303	7.16	1949	2.4	0.142
50	2015	0	0	3	155.93	5.05	142	4.96	129.53	4.86	249.89	5.521	0.1246	4	0.0379	0.639	0.065	0.071	2.459	2.0503	0.755319	0.012411	0.052643	0.421385	2.2667	6.78	1950	2.88	0.142
50	2016	0	0	3	176.96	5.18	153.88	5.04	184.97	5.22	238.66	5.475	0.1334	5	0.0427	0.642	0.063	0.078	2.41	2.1018	0.909828	0.008361	0.064072	0.473179	2.28937	7.18	1951	3.01	0.162
50	2017	0	0	3	201.05	5.3	173.22	5.15	222.5	5.4	253.98	5.5373	0.1423	6	0.0495	0.53	0.062	0.082	2.488	2.3855	0.898286	0.008319	0.080469	0.4025	2.31226	6.75	1952	3.2	0.164
50	2018	0	0	3	207.4	5.33	190.17	5.25	203.68	5.32	271.05	5.6023	0.1511	6	0.0678	0.52	0.061	0.103	2.465	2.2896	1.00525	0.008361	0.098466	0.499436	2.33538	7.16	1953	3.04	0.181
50	2019	0	0	3	215.13	5.37	201.4	5.31	208.82	5.34	271.93	5.6056	0.16	8	0.0907	0.49	0.059	0.135	2.6	2.2064	1.20125	0.015106	0.117484	0.495252	2.35874	6.85	1954	4.16	0.188
50	2020	0	0	3	222.79	5.41	213.64	5.36	212.19	5.36	272.29	5.6069	0.1688	7	0.1503	0.47	0.052	0.168	2.711	2.1099	1.83256	0.002991	0.150692	0.431537	2.38232	7.16	1955	3.81	0.218
50	2021	0	0	3	256.35	5.55	260.71	5.56	231.36	5.44	287.4	5.6609	0.1776	7	0.0629	0.557	0.048	0.164	2.672	2.1462	1.29992	0.002962	0.177393	0.571914	2.40615	7.21	1956	3.83	0.23
50	2022	0	0	3	250.29	5.52	263.9	5.58	205.84	5.33	286.15	5.6565	0.1788	8	0.0647	0.548	0.044	0.163	2.76	2.3775	1.30119	0.010811	0.190369	0.595024	2.43021	7.26	1957	3.96	0.247
51	2011	0	1	3	44.82	3.8	38.37	3.65	42.95	3.76	69.5	4.2413	0.0945	3	0.0291	0.706	0.072	0.05	2.719	2.2234	0.39393	0.019169	0.005274	0.444408	2.384	4.26	1946	1.8	0.097
51	2012	0	1	3	81.8	4.4	73.4	4.3	81.15	4.4	110.74	4.7072	0.103	3	0.0258	0.73	0.069	0.047	2.636	2.2319	0.379278	0.013158	0.008638	0.448525	2.3735	4.45	1947	2.02	0.123
51	2013	0	1	3	106.18	4.67	98.53	4.59	84.31	4.43	171.17	5.1427	0.1116	3	0.0248	0.829	0.066	0.07	2.573	2.2401	0.395427	0.01278	0.019113	0.448072	2.372	4.66	1948	2.42	0.131
51	2014	0	1	3	129.91	4.87	126.47	4.84	93.39	4.54	207.62	5.3357	0.1201	3	0.0342	0.766	0.063	0.072	2.619	2.2456	0.469505	0.013115	0.025287	0.454598	2.3696	4.88	1949	2.45	0.142
51	2015	0	1	3	157.54	5.06	144.65	4.97	126.34	4.84	256.81	5.5483	0.1287	3	0.0376	0.653	0.065	0.075	2.575	2.2578	0.486819	0.012658	0.033885	0.468129	2.3541	5.11	1950	2.9	0.142
51	2016	0	1	3	177.42	5.18	152.95	5.03	181.09	5.2	251.56	5.5277	0.1372	3	0.0327	0.649	0.063	0.076	2.565	2.2742	0.529391	0.012739	0.042318	0.511667	2.37764	5.34	1951	3.02	0.162
51	2017	0	1	3	198.34	5.29	174.86	5.16	224.29	5.41	228.68	5.4323	0.1458	3	0.0338	0.39	0.062	0.083	2.772	2.27105	0.567549	0.009836	0.058001	0.398475	2.40142	5.59	1952	2.9	0.164
51	2018	0	1	3	207.49	5.34	190.42	5.25	205.64	5.33	267.22	5.5881	0.1543	4	0.0478	0.4	0.061	0.078	2.457	2.397	0.713279	0.009868	0.053659	0.455556	2.42543	5.88	1953	2.77	0.181
51	2019	0	1	3	219.15	5.39	202.08	5.31	212.98	5.36	286.73	5.6585	0.1629	6	0.0743	0.4	0.059	0.123	2.768	2.513	1.0686	0.021739	0.06561	0.518376	2.44969	6.24	1954	3.99	0.188
51	2020	0	1	3	228.17	5.43	214.94	5.37	215.7	5.37	294.55	5.6854	0.1714	5	0.088	0.41	0.052	0.113	2.677	2.486	1.02909	0.021524	0.086075	0.532727	2.47418	5.88	1955	3.72	0.218
51	2021	0	1	3	217.25	5.38	184.41	5.22	234.72	5.46	293.98	5.6835	0.18	5	0.0355	0.514	0.048	0.102	2.982	2.4925	1.07386	0.021311	0.103458	0.532632	2.49892	5.93	1956	3.75	0.23
51	2022	0	1	3	251.79	5.53	265.51	5.58	209.9	5.35	282.61	5.6441	0.1814	7	0.0427	0.504	0.044	0.105	2.914	2.1462	1.07748	0.027523	0.110542	0.559558	2.52391	5.98	1957	3.87	0.247
52	2011	0	1	3	46.57	3.84	43.91	3.78	53.46	3.98	42.83	3.7572	0.0915	4	0.03	0.759	0.072	0.078	2.662	2.2749	0.496143	0.024096	0.012196	0.428451	1.4479	6.21	1946	1.84	0.097
52	2012	0	1	3	82.09	4.41	78.09	4.36	85.61	4.45	88.88	4.4873	0.1004	4	0.0284	0.765	0.069	0.08	2.685	2.2719	0.471816	0.030075	0.020408	0.448264	1.4389	6.21	1947	2.04	0.123
52	2013	0	1	3	112.12	4.72	103.77	4.64	118.26	4.77	128.55	4.8563	0.1092	4	0.0281	0.673	0.066	0.106	2.605	2.2699	0.497253	0.030797	0.041574	0.483716	1.4243	6.21	1948	2.3	0.131
52	2014	0	1	3	140.26	4.94	135.94	4.91	108.55	4.69	212.14	5.3572	0.118	4	0.0333	0.772	0.063	0.11	2.627	2.2966	0.575526	0.030965	0.056237	0.493249	1.4232	6.21	1949	2.45	0.142
52	2015	0	1	3	161.96	5.09	151.85	5.02	132.6	4.89	248.67	5.5161	0.1269	4	0.0398	0.692	0.065	0.121	2.545	2.3023	0.660887	0.028523	0.074572	0.554365	1.4156	6.21	1950	2.95	0.142
52	2016	0	1	3	184.88	5.22	162.19	5.09	189.15	5.24	252.05	5.5296	0.1357	4	0.0459	0.684	0.063	0.131	2.588	2.3451	0.733474	0.024272	0.091427	0.561364	1.42976	6.21	1951	3.06	0.162
52	2017	0	1	3	207.21	5.33	181.15	5.2	231.14	5.44	249.79	5.5206	0.1445	5	0.0519	0.45	0.062	0.098	2.63	2.33175	0.825816	0.025408	0.084169	0.461705	1.44405	6.21	1952	3.03	0.164
52	2018	0	1	3	215.87	5.37	198.91	5.29	220.49	5.4	263.51	5.5741	0.1533	5	0.07	0.47	0.061	0.114	2.535	2.4403	1.02197	0.025316	0.103066	0.504398	1.45849	6.53	1953	2.93	0.181
52	2019	0	1	3	225.43	5.42	212.06	5.36	225.51	5.42	269.45	5.5964	0.1622	6	0.0808	0.48	0.059	0.142	2.873	2.4766	1.22604	0.031153	0.122808	0.505535	1.47308	6.53	1954	4.14	0.188
52	2020	0	1	3	235.02	5.46	226.02	5.42	227.29	5.43	278.83	5.6306	0.171	5	0.0931	0.47	0.052	0.145	2.893	2.4417	1.20028	0.02776	0.157325	0.498353	1.48781	6.53	1955	3.81	0.218
52	2021	0	1	3	263.8	5.58	267.56	5.59	243.65	5.5	288.04	5.6631	0.1798	5	0.0598	0.551	0.048	0.158	2.918	2.472	1.79122	0.009162	0.184983	0.373952	1.50269	6.57	1956	3.81	0.23
52	2022	0	1	3	262.47	5.57	279.91	5.63	217.46	5.38	286.67	5.6583	0.181	5	0.0724	0.539	0.044	0.16	3.006	2.4925	1.83003	0.009259	0.198581	0.381579	1.51771	6.62	1957	3.94	0.247
53	2011	0	1	3	54.59	4	56.3	4.03	46.54	3.84	63.57	4.1521	0.1105	3	0.0419	0.81	0.072	0.095	2.521	2.2212	0.516613	0.02457	0.011145	0.502257	0.735	5.55	1946	1.87	0.097
53	2012	0	1	3	92.02	4.52	86.32	4.46	96.85	4.57	102.07	4.6257	0.1178	3	0.036	0.805	0.069	0.092	2.555	2.2303	0.470749	0.023923	0.01794	0.499374	0.7314	5.55	1947	2.07	0.123
53	2013	0	1	3	126.05	4.84	109.58	4.7	141.42	4.95	152.49	5.0271	0.1251	3	0.0372	0.799	0.066	0.096	2.64	2.2318	0.532438	0.029126	0.026507	0.516286	0.7271	5.55	1948	2.39	0.131
53	2014	0	1	3	138.18	4.93	137.71	4.93	136.82	4.92	142.2	4.9572	0.1324	3	0.0377	0.789	0.063	0.096	2.628	2.2307	0.583585	0.033163	0.035554	0.561045	0.7213	5.55	1949	2.47	0.142
53	2015	0	1	3	165.9	5.11	152.99	5.03	148.82	5	239.57	5.4788	0.1398	3	0.0471	0.766	0.065	0.106	2.537	2.2473	0.640254	0.031414	0.047387	0.620494	0.7141	5.55	1950	3.05	0.142
53	2016	0	1	3	186.15	5.23	163.3	5.1	197.05	5.28	241.79	5.4881	0.1471	3	0.0496	0.768	0.063	0.102	2.609	2.2852	0.598645	0.029973	0.056667	0.678361	0.721241	5.55	1951	3.16	0.162
53	2017	0	1	3	209.74	5.35	182.43	5.21	234.31	5.46	255.3	5.5424	0.1544	3	0.0589	0.4	0.062	0.106	2.757	2.4004	0.617466	0.025	0.073274	0.611417	0.728453	5.55	1952	2.93	0.164
53	2018	0	1	3	216.88	5.38	199.46	5.3	219.66	5.39	269.34	5.596	0.1617	3	0.0725	0.4	0.061	0.11	2.676	2.3893	0.732713	0.025	0.087303	0.670508	0.735738	5.69	1953	2.77	0.181
53	2019	0	1	3	227.82	5.43	211.23	5.35	226.14	5.42	285.64	5.6547	0.169	5	0.0939	0.4	0.059	0.142	2.884	2.5095	0.99943	0.034091	0.10456	0.662906	0.743095	5.69	1954	3.99	0.188
53	2020	0	1	3	236.04	5.46	224.52	5.41	228.76	5.43	287.34	5.6607	0.1763	4	0.1018	0.4	0.052	0.15	2.907	2.4912	1.00942	0.038889	0.134594	0.732957	0.750526	5.69	1955	3.7	0.218
53	2021	0	1	3	264.66	5.58	265.99	5.58	247.23	5.51	291.95	5.6766	0.1836	4	0.045	0.524	0.048	0.146	2.819	2.4841	1.09893	0.029762	0.158974	0.753363	0.758031	5.74	1956	3.77	0.23
53	2022	0	1	3	262.17	5.57	278.48	5.63	219.2	5.39	286.45	5.6576	0.1863	5	0.0544	0.509	0.044	0.15	2.953	2.472	1.14098	0.044025	0.170451	0.733393	0.765612	5.79	1957	3.88	0.247
54	2011	0	1	3	30.88	3.43	28.44	3.35	14.48	2.67	68.75	4.2305	0.0729	3	0.0124	0.839	0.072	0.054	2.243	2.1674	0.222695	0.01426	0.01269	0.216707	1.3852	4.33	1946	1.89	0.097
54	2012	0	1	3	72.4	4.28	63.25	4.15	66.26	4.19	113.77	4.7342	0.0807	3	0.01	0.677	0.069	0.049	2.337	2.1958	0.226896	0.008929	0.020503	0.251553	1.374	4.55	1947	1.98	0.123
54	2013	0	1	3	96.01	4.56	90.3	4.5	92.22	4.52	121.73	4.8018	0.0885	3	0.0127	0.808	0.066	0.069	2.171	2.2026	0.301989	0.008278	0.038226	0.270565	1.3417	4.8	1948	2.4	0.131
54	2014	0	1	3	132.84	4.89	122.64	4.81	93.75	4.54	237.59	5.4705	0.0963	3	0.0153	0.818	0.063	0.072	2.303	2.2108	0.376336	0.00817	0.051492	0.302765	1.3204	5.06	1949	2.49	0.142
54	2015	0	1	3	154.52	5.04	139.51	4.94	125.21	4.83	257.34	5.5504	0.1041	3	0.0167	0.639	0.065	0.074	2.346	2.2111	0.494113	0.00813	0.069236	0.303848	1.3182	5.35	1950	2.88	0.142
54	2016	0	1	3	171.88	5.15	151.33	5.02	171.06	5.14	241.22	5.4857	0.1119	3	0.0176	0.618	0.063	0.077	2.448	2.2548	0.564014	0.008065	0.087871	0.316367	1.33138	5.64	1951	2.98	0.162
54	2017	0	1	3	196.55	5.28	171.37	5.14	209.25	5.34	256.61	5.5476	0.1197	3	0.0214	0.37	0.062	0.079	2.491	2.2838	0.576033	0.00846	0.107866	0.278582	1.3447	5.96	1952	2.86	0.164
54	2018	0	1	3	199.77	5.3	187.95	5.24	186.01	5.23	263.82	5.5753	0.1275	4	0.0302	0.35	0.061	0.093	2.355	2.4557	0.643654	0.008432	0.125359	0.330364	1.35814	6.35	1953	2.65	0.181
54	2019	0	1	3	206.79	5.33	200.4	5.3	187.93	5.24	262.15	5.5689	0.1353	8	0.056	0.33	0.059	0.178	2.414	2.276	1.23936	0.023904	0.148617	0.380255	1.37172	6.85	1954	3.86	0.188
54	2020	0	1	3	218.48	5.39	214.53	5.37	194.4	5.27	275.27	5.6177	0.1431	7	0.0641	0.31	0.052	0.182	2.426	2.2326	1.21352	0.027612	0.189475	0.429433	1.38544	6.35	1955	3.55	0.218
54	2021	0	1	3	247.08	5.51	251.81	5.53	217.55	5.38	285.15	5.653	0.1509	6	0.0408	0.438	0.048	0.17	2.622	2.2469	1.16103	0.023433	0.221768	0.399706	1.3993	6.4	1956	3.6	0.23
54	2022	0	1	3	245.92	5.51	266.48	5.59	190.28	5.25	279.16	5.6318	0.1531	6	0.0454	0.412	0.044	0.167	2.695	2.4841	1.1951	0.026549	0.238421	0.415756	1.41329	6.45	1957	3.69	0.247
55	2011	0	0	3	38.54	3.65	31.62	3.45	33.81	3.52	70	4.2485	0.0877	5	0.0361	0.767	0.072	0.079	3.106	2.1507	0.396329	0.039427	0.01129	0.303309	0.7867	5.46	1946	1.84	0.097
55	2012	0	0	3	72.71	4.29	66.36	4.2	68.3	4.22	101.69	4.6219	0.0955	5	0.0331	0.844	0.069	0.083	3.186	2.1697	0.463962	0.039474	0.019744	0.30545	0.7769	5.46	1947	2.1	0.123
55	2013	0	0	3	99.84	4.6	92.17	4.52	88.65	4.48	145.49	4.9801	0.1034	5	0.0344	0.751	0.066	0.084	3.192	2.192	0.546317	0.038961	0.030134	0.31783	0.7734	5.46	1948	2.36	0.131
55	2014	0	0	3	120.69	4.79	124.16	4.82	98.04	4.59	150.39	5.0132	0.1112	5	0.0434	0.754	0.063	0.095	3.218	2.2011	0.647494	0.043614	0.041932	0.372194	0.7655	5.47	1949	2.44	0.142
55	2015	0	0	3	152.45	5.03	140.07	4.94	115.6	4.75	260.29	5.5618	0.1191	5	0.0513	0.717	0.065	0.108	2.862	2.2069	0.8661	0.043614	0.055181	0.358007	0.7648	5.49	1950	2.99	0.142
55	2016	0	0	3	174.53	5.16	151.77	5.02	171.58	5.15	255.09	5.5416	0.1269	5	0.0526	0.697	0.063	0.121	2.789	2.2397	1.00899	0.035821	0.069026	0.379844	0.772448	5.55	1951	3.07	0.162
55	2017	0	0	3	199.34	5.29	174.22	5.16	213.08	5.36	257.33	5.5503	0.1348	5	0.0597	0.34	0.062	0.129	2.713	2.4091	1.14543	0.028653	0.088038	0.329686	0.780173	5.76	1952	2.79	0.164
55	2018	0	0	3	205.22	5.32	190.91	5.25	195.41	5.28	270.32	5.5996	0.1426	6	0.0748	0.34	0.061	0.144	2.907	2.2824	1.23247	0.028653	0.109276	0.345368	0.787974	6.17	1953	2.62	0.181
55	2019	0	0	3	211.66	5.35	200.81	5.3	198.98	5.29	270.52	5.6004	0.1505	8	0.095	0.35	0.059	0.17	2.701	2.3274	1.49791	0.065789	0.129998	0.373016	0.795854	6.27	1954	3.89	0.188
55	2020	0	0	3	220.79	5.4	215.22	5.37	200.33	5.3	276.32	5.6216	0.1583	7	0.1085	0.35	0.052	0.141	2.569	2.2684	1.45949	0.058624	0.166281	0.388984	0.803813	6.17	1955	3.62	0.218
55	2021	0	0	3	250.06	5.52	252.33	5.53	224.57	5.41	288.89	5.666	0.1662	6	0.0602	0.467	0.048	0.148	2.742	2.2787	1.37559	0.051595	0.19523	0.380757	0.811851	6.21	1956	3.66	0.23
55	2022	0	0	3	249	5.52	264.38	5.58	202.27	5.31	283.16	5.646	0.1683	7	0.0623	0.443	0.044	0.143	2.918	2.2469	1.37285	0.040698	0.209673	0.420109	0.819969	6.26	1957	3.75	0.247
56	2011	1	0	1	64.23	4.16	62.22	4.13	61.91	4.13	75.1	4.3188	0.0875	3	0.0199	0.635	0.071	0.109	2.074	2.3994	1.14876	0.084802	0.020735	0.493305	1.8717	9.68	1946	1.79	0.112
56	2012	1	0	1	102.49	4.63	101.02	4.62	98.53	4.59	114.51	4.7407	0.094	3	0.0192	0.773	0.07	0.118	2.042	2.4154	1.22148	0.066202	0.023079	0.521943	1.8722	9.72	1947	2.06	0.113
56	2013	1	0	1	139.79	4.94	131.2	4.88	136.16	4.91	174.76	5.1634	0.1006	4	0.0209	0.768	0.067	0.124	1.991	2.418	1.25092	0.055142	0.029372	0.603668	1.8753	9.77	1948	2.32	0.119
56	2014	1	0	1	157.78	5.06	170.13	5.14	133.89	4.9	160.43	5.0779	0.1071	3	0.022	0.739	0.061	0.128	2.006	2.4323	1.35906	0.050107	0.041958	0.662413	1.8604	9.82	1949	2.44	0.138
56	2015	1	0	1	193.37	5.26	194.51	5.27	156.81	5.06	256.01	5.5452	0.1137	3	0.0267	0.73	0.061	0.128	1.935	2.4419	1.47661	0.045685	0.056213	0.7588	1.8098	9.87	1950	2.68	0.153
56	2016	1	0	1	212.96	5.36	203.21	5.31	201.02	5.3	266.85	5.5867	0.1203	3	0.0262	0.726	0.06	0.126	1.975	2.4633	1.48301	0.041885	0.062759	0.739927	1.8279	9.92	1951	2.86	0.156
56	2017	1	0	1	236.82	5.47	220.12	5.39	245.42	5.5	276.33	5.6216	0.1268	3	0.0324	0.61	0.059	0.129	2.015	2.2615	1.59309	0.037647	0.084778	0.73822	1.84618	9.97	1952	3.15	0.158
56	2018	1	0	1	242.59	5.49	235.89	5.46	232.33	5.45	283.38	5.6468	0.1334	3	0.0347	0.62	0.054	0.127	2.092	2.5634	1.73339	0.045802	0.100993	0.791418	1.86464	10.02	1953	3.08	0.177
56	2019	1	0	1	252.35	5.53	250.46	5.52	236.74	5.47	287.01	5.6595	0.1399	4	0.0496	0.62	0.05	0.151	2.104	2.5695	2.29625	0.042591	0.118569	0.829527	1.88329	10.06	1954	4.08	0.182
56	2020	1	0	1	260.74	5.56	260.96	5.56	243.15	5.49	292	5.6768	0.1465	3	0.0502	0.61	0.04	0.177	2.192	2.5417	2.3483	0.039534	0.147229	0.812049	1.90212	10.02	1955	3.85	0.209
56	2021	1	0	1	289.01	5.67	300.64	5.71	260.82	5.56	301.83	5.7099	0.1531	4	0.048	0.649	0.038	0.164	2.255	2.5333	2.5675	0.040012	0.163626	0.826257	1.92114	10.07	1956	3.91	0.221
56	2022	1	0	1	293.89	5.68	321.21	5.77	239.26	5.48	303.01	5.7138	0.1565	14	0.0531	0.647	0.038	0.168	2.217	2.2787	2.60551	0.030705	0.17548	0.845298	1.94035	10.12	1957	4.08	0.237
57	2011	0	0	3	35.29	3.56	28.68	3.36	40.19	3.69	48.21	3.8756	0.0901	7	0.0384	0.759	0.071	0.111	2.463	2.1359	0.59788	0.069343	0.006818	0.268188	1.3359	5.63	1946	1.88	0.112
57	2012	0	0	3	75	4.32	64.41	4.17	78.55	4.36	103.49	4.6395	0.098	7	0.0332	0.685	0.07	0.115	2.497	2.1421	0.646778	0.05298	0.005374	0.355607	1.3164	5.63	1947	1.99	0.113
57	2013	0	0	3	112.27	4.72	92.5	4.53	114.69	4.74	173.16	5.1542	0.106	8	0.0375	0.774	0.067	0.123	2.476	2.1769	0.738115	0.046296	0.009085	0.425601	1.3115	5.63	1948	2.35	0.119
57	2014	0	0	3	124.54	4.82	123.65	4.82	108.69	4.69	156.28	5.0516	0.1139	7	0.0473	0.755	0.061	0.133	2.451	2.1918	0.962751	0.032258	0.012792	0.428525	1.3027	5.63	1949	2.45	0.138
57	2015	0	0	3	154.73	5.04	139.83	4.94	129.1	4.86	250.48	5.5234	0.1219	7	0.0539	0.799	0.061	0.134	2.403	2.2053	1.10813	0.0271	0.017181	0.467838	1.2927	5.63	1950	2.78	0.153
57	2016	0	0	3	179.6	5.19	151.48	5.02	182.26	5.21	267.62	5.5896	0.1298	7	0.0512	0.78	0.06	0.146	2.242	2.2377	1.17771	0.026178	0.01812	0.47932	1.30563	5.63	1951	2.94	0.156
57	2017	0	0	3	200.24	5.3	171.39	5.14	221.37	5.4	257.14	5.5496	0.1378	7	0.0618	0.63	0.059	0.139	2.346	2.257	0.117973	0.032698	0.024178	0.472266	1.31868	5.63	1952	3.19	0.158
57	2018	0	0	3	206.04	5.33	188.87	5.24	203.57	5.32	267.21	5.588	0.1457	7	0.0789	0.63	0.054	0.148	2.348	2.2833	1.07287	0.038217	0.029156	0.504698	1.33187	5.63	1953	3.1	0.177
57	2019	0	0	3	215.45	5.37	202.08	5.31	209.2	5.34	270.97	5.602	0.1537	9	0.1021	0.63	0.05	0.157	2.648	2.1855	1.28346	0.037736	0.034577	0.56778	1.34519	5.63	1954	4.09	0.182
57	2020	0	0	3	224.64	5.41	216.25	5.38	211.85	5.36	275.61	5.619	0.1616	7	0.1139	0.63	0.04	0.151	2.652	2.1408	1.21959	0.031135	0.043363	0.562854	1.35864	5.63	1955	3.88	0.209
57	2021	0	0	3	256.95	5.55	259.06	5.56	233.52	5.45	292.57	5.6787	0.1696	7	0.1172	0.649	0.038	0.156	2.746	2.1439	1.28569	0.036992	0.048663	0.595377	1.37223	5.68	1956	3.91	0.221
57	2022	0	0	3	260.82	5.56	277.49	5.63	210.54	5.35	297.17	5.6943	0.1716	7	0.1224	0.639	0.038	0.154	2.794	2.5333	1.28928	0.031553	0.051679	0.60731	1.38595	5.73	1957	4.07	0.237
58	2011	0	1	3	47.69	3.86	47.38	3.86	35.06	3.56	71.65	4.2718	0.1085	5	0.0397	0.736	0.071	0.128	2.428	2.0528	0.528521	0.019108	0.004338	0.495606	0.8384	6.23	1946	1.86	0.112
58	2012	0	1	3	82.97	4.42	77.31	4.35	67.72	4.22	129.33	4.8624	0.1157	5	0.0293	0.746	0.07	0.122	2.273	2.0227	0.529215	0.017964	0.004572	0.555245	0.8251	6.23	1947	2.04	0.113
58	2013	0	1	3	110.72	4.71	101.21	4.62	106.94	4.67	148.99	5.0039	0.1228	6	0.0398	0.769	0.067	0.132	2.44	2.0308	0.647124	0.00625	0.004062	0.530011	0.8282	6.22	1948	2.35	0.119
58	2014	0	1	3	128.24	4.85	129.71	4.87	112.88	4.73	151.3	5.0193	0.13	6	0.0582	0.767	0.061	0.136	2.558	2.0168	0.878781	0.026316	0.007553	0.552179	0.8149	6.23	1949	2.46	0.138
58	2015	0	1	3	160.21	5.08	146.51	4.99	134.65	4.9	251.9	5.529	0.1372	6	0.0562	0.782	0.061	0.155	3.043	2.0123	1.13304	0.016043	0.011923	0.62273	0.8078	6.21	1950	2.76	0.153
58	2016	0	1	3	183.53	5.21	155.87	5.05	187.45	5.23	267.75	5.5901	0.1444	6	0.0587	0.782	0.06	0.133	2.523	2.0455	1.3391	0.019868	0.012404	0.648343	0.815878	6.28	1951	2.94	0.156
58	2017	0	1	3	204.56	5.32	176.91	5.18	225.57	5.42	257.72	5.5519	0.1516	6	0.0829	0.59	0.059	0.151	2.58	2.155	1.4847	0.017544	0.014258	0.636286	0.824037	6.09	1952	3.12	0.158
58	2018	0	1	3	212	5.36	194.31	5.27	211.84	5.36	270.7	5.601	0.1587	6	0.0885	0.58	0.054	0.162	2.584	2.0507	1.48696	0.022599	0.016061	0.650173	0.832277	6.38	1953	3	0.177
58	2019	0	1	3	219.25	5.39	206.14	5.33	215.84	5.37	268.73	5.5937	0.1659	6	0.0931	0.58	0.05	0.156	2.829	2.0319	1.51545	0.032609	0.019266	0.676272	0.8406	6.28	1954	4.02	0.182
58	2020	0	1	3	228.84	5.43	219.5	5.39	222.78	5.41	270.71	5.6011	0.1731	5	0.1032	0.56	0.04	0.15	3.025	2.0157	1.47709	0.021524	0.024429	0.675689	0.849006	6.38	1955	3.78	0.209
58	2021	0	1	3	258.04	5.55	258.78	5.56	243.71	5.5	281.63	5.6406	0.1803	5	0.0878	0.642	0.038	0.152	2.858	2.0695	1.5883	0.021311	0.027707	0.695939	0.857496	6.43	1956	3.89	0.221
58	2022	0	1	3	258.37	5.55	271.63	5.6	221.61	5.4	281.43	5.6399	0.1831	7	0.0893	0.635	0.038	0.143	2.753	2.1439	1.5113	0.017094	0.029289	0.691288	0.866071	6.48	1957	4.06	0.237
59	2011	0	1	3	45.23	3.81	51.32	3.94	38.97	3.66	36.49	3.597	0.1083	5	0.0218	0.727	0.071	0.166	2.015	1.9584	0.795434	0.013699	0.004133	0.576379	0.7422	5.56	1946	1.86	0.112
59	2012	0	1	3	90.41	4.5	84.04	4.43	83.7	4.43	123.6	4.8171	0.1146	4	0.0273	0.833	0.07	0.145	2.132	1.9434	0.774016	0.016575	0.004322	0.60977	0.7403	5.56	1947	2.11	0.113
59	2013	0	1	3	114.92	4.74	106.87	4.67	106.88	4.67	156.09	5.0504	0.1208	6	0.0355	0.824	0.067	0.168	2.354	1.9654	0.964562	0.020408	0.00481	0.684879	0.7356	5.56	1948	2.38	0.119
59	2014	0	1	3	122.71	4.81	132.66	4.89	91.07	4.51	147.36	4.9929	0.1271	7	0.0466	0.801	0.061	0.194	2.61	1.97	1.36264	0.016807	0.006144	0.698598	0.7301	5.57	1949	2.49	0.138
59	2015	0	1	3	165.1	5.11	150.56	5.01	134.48	4.9	268.78	5.5939	0.1333	7	0.0749	0.803	0.061	0.187	3.091	1.9969	1.70795	0.017544	0.008382	0.77178	0.7221	5.54	1950	2.79	0.153
59	2016	0	1	3	185.73	5.22	161.91	5.09	186	5.23	263.9	5.5756	0.1395	7	0.0647	0.8	0.06	0.201	2.574	2.0148	1.84225	0.009259	0.00907	0.765192	0.729321	5.63	1951	2.96	0.156
59	2017	0	1	3	209.19	5.34	184.62	5.22	225.43	5.42	260.81	5.5638	0.1458	7	0.0812	0.47	0.059	0.191	2.522	2.036	1.84631	0.01626	0.012271	0.83604	0.736614	5.37	1952	2.89	0.158
59	2018	0	1	3	215.91	5.37	201.89	5.31	212.26	5.36	268.82	5.594	0.152	7	0.0825	0.46	0.054	0.245	2.746	2.0723	1.71711	0.017857	0.013682	0.8455	0.74398	5.78	1953	2.76	0.177
59	2019	0	1	3	224.07	5.41	215.24	5.37	216.25	5.38	267.43	5.5889	0.1583	6	0.083	0.46	0.05	0.245	3.586	2.1323	1.38697	0.015385	0.016486	0.872653	0.75142	5.65	1954	3.82	0.182
59	2020	0	1	3	235.12	5.46	230.74	5.44	225.04	5.42	267.87	5.5905	0.1645	5	0.0928	0.46	0.04	0.229	3.325	2.097	1.38436	0.015232	0.02099	0.812887	0.758934	5.78	1955	3.63	0.209
59	2021	0	1	3	264.38	5.58	271.16	5.6	243.64	5.5	279.67	5.6336	0.1707	5	0.0729	0.564	0.038	0.217	3.162	2.1186	1.79712	0.015081	0.0239	0.788333	0.766524	5.83	1956	3.76	0.221
59	2022	0	1	3	267.01	5.59	285.1	5.65	222.71	5.41	287.75	5.6621	0.1745	6	0.0886	0.551	0.038	0.196	2.991	2.0695	1.63956	0.011494	0.025235	0.814105	0.774189	5.88	1957	3.91	0.237
60	2011	0	1	3	49.31	3.9	47.84	3.87	48.63	3.88	55.4	4.0146	0.0989	4	0.0247	0.656	0.071	0.074	4.393	1.8983	0.688705	0	0.00236	0.439153	0.6516	3.37	1946	1.81	0.112
60	2012	0	1	3	86.95	4.47	80	4.38	79.79	4.38	122.93	4.8116	0.1064	4	0.0242	0.831	0.07	0.086	3.638	1.8899	0.682776	0	0.002403	0.447606	0.648	3.37	1947	2.11	0.113
60	2013	0	1	3	117.35	4.77	104.06	4.64	119.91	4.79	156.59	5.0536	0.114	5	0.0295	0.73	0.067	0.098	2.333	1.8949	0.779595	0	0.003463	0.488184	0.6454	3.37	1948	2.32	0.119
60	2014	0	1	3	135.95	4.91	129.89	4.87	108.49	4.69	205.84	5.3271	0.1215	6	0.0498	0.836	0.061	0.115	2.643	1.9807	1.21896	0.335443	0.006444	0.459329	0.6587	3.37	1949	2.52	0.138
60	2015	0	1	3	158.66	5.07	145.33	4.98	136.75	4.92	242.47	5.4909	0.129	6	0.0498	0.723	0.061	0.126	2.952	2.0082	1.73027	0	0.005787	0.630868	0.6499	3.37	1950	2.69	0.153
60	2016	0	1	3	181.6	5.2	155.9	5.05	189.88	5.25	251.44	5.5272	0.1365	6	0.0499	0.717	0.06	0.137	2.279	2.0553	1.91415	0	0.007202	0.497448	0.656399	3.37	1951	2.87	0.156
60	2017	0	1	3	203.7	5.32	178.9	5.19	220.73	5.4	254.63	5.5398	0.144	6	0.0769	0.57	0.059	0.135	2.39	2.16655	1.87629	0.006944	0.009087	0.894894	0.662963	3.37	1952	3.08	0.158
60	2018	0	1	3	208.34	5.34	196.25	5.28	202.69	5.31	258.51	5.555	0.1516	5	0.0699	0.57	0.054	0.168	2.807	2.0265	1.80216	0.006944	0.018811	0.628865	0.669593	3.4	1953	2.98	0.177
60	2019	0	1	3	217.95	5.38	207.71	5.34	209.9	5.35	266.39	5.585	0.1591	6	0.0829	0.58	0.05	0.167	2.853	2.1514	1.93173	0.012903	0.022482	0.628865	0.676288	3.22	1954	4.02	0.182
60	2020	0	1	3	228.06	5.43	221.33	5.4	214.02	5.37	275.8	5.6197	0.1666	5	0.0864	0.55	0.04	0.16	2.806	1.9251	1.87996	0.012775	0.028405	0.626403	0.683052	3.4	1955	3.77	0.209
60	2021	0	1	3	259.26	5.56	260.43	5.56	238.34	5.47	293.41	5.6816	0.1741	5	0.0796	0.594	0.038	0.161	2.92	1.9595	1.834	0.012649	0.032108	0.633796	0.689882	3.45	1956	3.81	0.221
60	2022	0	1	3	259.16	5.56	273.83	5.61	216.35	5.38	288.54	5.6648	0.1766	5	0.0819	0.584	0.038	0.177	2.881	2.1186	1.75944	0.006757	0.033983	0.636103	0.696781	3.5	1957	3.97	0.237
61	2011	0	1	3	61.53	4.12	71.89	4.28	64.46	4.17	22	3.091	0.0768	1	0.006	0.689	0.071	0.069	1.526	2.1079	0.13218	0.036145	0.008762	0.439489	1.3269	7.47	1946	1.81	0.112
61	2012	0	1	3	98.25	4.59	102.85	4.63	93.43	4.54	91.8	4.5196	0.0842	1	0.0055	0.784	0.07	0.072	1.513	2.1155	0.167893	0.038741	0.009028	0.47951	1.3082	7.47	1947	2.05	0.113
61	2013	0	1	3	144.96	4.98	130.18	4.87	137.79	4.93	206.79	5.3317	0.0916	1	0.0074	0.654	0.067	0.078	1.462	2.122	0.184242	0.031674	0.011351	0.521762	1.3129	7.47	1948	2.24	0.119
61	2014	0	1	3	155.1	5.04	161.44	5.08	143.46	4.97	155.32	5.0455	0.099	1	0.0097	0.709	0.061	0.082	1.528	2.151	0.214755	0.037611	0.016332	0.553007	1.3007	7.48	1949	2.39	0.138
61	2015	0	1	3	185.77	5.22	181.61	5.2	162.11	5.09	242.48	5.4909	0.1064	1	0.0168	0.714	0.061	0.118	1.691	2.2213	0.312999	0.030691	0.021936	0.581307	1.296	7.49	1950	2.66	0.153
61	2016	0	1	3	209.54	5.34	190.53	5.25	200.57	5.3	288.64	5.6652	0.1137	2	0.0198	0.718	0.06	0.136	1.812	2.2977	0.366863	0.033708	0.02487	0.616848	1.30896	7.55	1951	2.86	0.156
61	2017	0	1	3	228.53	5.43	210.38	5.35	241.82	5.49	264.33	5.5772	0.1211	2	0.021	0.51	0.059	0.142	1.818	2.0404	0.404301	0.023866	0.033638	0.59619	1.32205	7.73	1952	2.95	0.158
61	2018	0	1	3	233.48	5.45	225.71	5.42	226.62	5.42	271.64	5.6045	0.1285	2	0.0213	0.51	0.054	0.143	1.678	2.3183	0.388003	0.021531	0.041045	0.612747	1.33527	8.07	1953	2.84	0.177
61	2019	0	1	3	243.89	5.5	239.51	5.48	233.07	5.45	278.02	5.6277	0.1359	2	0.0241	0.51	0.05	0.167	1.746	2.3016	0.436196	0.022989	0.048477	0.624338	1.34862	8.17	1954	3.88	0.182
61	2020	0	1	3	252.23	5.53	251.4	5.53	238.95	5.48	279.09	5.6316	0.1433	2	0.0282	0.49	0.04	0.16	1.91	2.3208	0.491678	0.020485	0.060552	0.621324	1.36211	8.07	1955	3.66	0.209
61	2021	0	1	3	279.11	5.63	288.52	5.66	255.17	5.54	291.58	5.6753	0.1507	2	0.0269	0.551	0.038	0.146	2.011	2.2824	0.490519	0.022536	0.067689	0.624632	1.37573	8.12	1956	3.74	0.221
61	2022	0	1	3	282.74	5.64	305.59	5.72	233.5	5.45	296.79	5.693	0.1533	2	0.0264	0.54	0.038	0.134	1.964	1.9595	0.4472	0.016544	0.072075	0.615095	1.38949	8.17	1957	3.87	0.237
62	2011	0	1	3	47.19	3.85	45.41	3.82	49.8	3.91	48.31	3.8776	0.1226	7	0.0888	0.83	0.071	0.143	4.083	1.9854	0.440285	0.07619	0.003004	0.454315	0.3854	5.09	1946	1.92	0.112
62	2012	0	1	3	84.22	4.43	79.24	4.37	87.3	4.47	95.08	4.5547	0.1292	7	0.0583	0.782	0.07	0.169	2.437	1.9554	0.478749	0.080357	0.003321	0.482668	0.3822	5.09	1947	2.07	0.113
62	2013	0	1	3	122.26	4.81	104.14	4.65	119.46	4.78	187.18	5.2321	0.1359	8	0.096	0.849	0.067	0.16	2.659	1.9748	0.449107	0.071429	0.004126	0.45625	0.3761	5.09	1948	2.4	0.119
62	2014	0	1	3	146.02	4.98	127.16	4.85	116.34	4.76	262.23	5.5692	0.1425	8	0.1162	0.842	0.061	0.181	2.896	1.9331	0.548736	0.05	0.005658	0.543279	0.3719	5.09	1949	2.52	0.138
62	2015	0	1	3	158.8	5.07	141.79	4.95	135.47	4.91	257.33	5.5504	0.1491	8	0.1417	0.763	0.061	0.228	3.174	1.9553	0.593988	0.055046	0.007336	0.547442	0.3689	5.09	1950	2.74	0.153
62	2016	0	1	3	184.36	5.22	152.34	5.03	188.21	5.24	283.11	5.6459	0.1557	8	0.1377	0.847	0.06	0.227	3.267	1.9568	0.662319	0.065217	0.008173	0.54678	0.372589	5.11	1951	3.01	0.156
62	2017	0	1	3	205.61	5.33	172.88	5.15	232.06	5.45	265.64	5.5821	0.1623	8	0.1505	0.31	0.059	0.227	3.486	2.1973	0.687459	0.072165	0.010919	0.544741	0.376315	5.29	1952	2.56	0.158
62	2018	0	1	3	211.55	5.35	190.32	5.25	216.28	5.38	273.08	5.6097	0.169	8	0.1463	0.32	0.054	0.23	3.565	2.0255	0.657331	0.0625	0.013859	0.56693	0.380078	6.04	1953	2.44	0.177
62	2019	0	1	3	224.03	5.41	202.75	5.31	223.26	5.41	295.7	5.6894	0.1756	8	0.1645	0.34	0.05	0.232	3.765	2.0615	0.551593	0.063492	0.016691	0.614821	0.383879	6.13	1954	3.6	0.182
62	2020	0	1	3	231.04	5.44	221.25	5.4	225.26	5.42	273.84	5.6126	0.1822	7	0.2069	0.34	0.04	0.182	3.812	2.0376	0.566584	0.047148	0.021244	0.616	0.387718	6.04	1955	3.44	0.209
62	2021	0	1	3	263.25	5.57	267.94	5.59	243.57	5.5	283.54	5.6474	0.1888	6	0.2069	0.503	0.038	0.201	3.458	2.0502	0.643397	0.062241	0.024182	0.584815	0.391595	6.09	1956	3.65	0.221
62	2022	0	1	3	262.51	5.57	280.86	5.64	217.4	5.38	283.87	5.6485	0.1922	6	0.208	0.484	0.038	0.212	3.298	2.2824	0.663438	0.054054	0.025535	0.591215	0.395511	6.14	1957	3.78	0.237
63	2011	0	0	3	48.24	3.88	46.49	3.84	52.74	3.97	45.84	3.8252	0.0836	5	0.0344	0.758	0.071	0.084	2.481	2.1306	0.709715	0.040956	0.004383	0.445349	0.766	7.14	1946	1.88	0.112
63	2012	0	0	3	81.64	4.4	80.7	4.39	82.1	4.41	83.91	4.4297	0.0917	5	0.038	0.788	0.07	0.089	2.234	2.1379	0.803944	0.035948	0.003805	0.457794	0.7316	7.14	1947	2.07	0.113
63	2013	0	0	3	115.19	4.75	108.05	4.68	104.36	4.65	158.43	5.0653	0.0997	6	0.0406	0.717	0.067	0.083	2.61	2.0844	0.777259	0.027397	0.003933	0.485667	0.7402	7.14	1948	2.31	0.119
63	2014	0	0	3	141.17	4.95	136.93	4.92	107.54	4.68	216.28	5.3766	0.1077	5	0.0555	0.792	0.061	0.09	2.617	2.1222	1.02946	0.024793	0.005469	0.588401	0.738	7.14	1949	2.48	0.138
63	2015	0	0	3	162.85	5.09	155.54	5.05	131.67	4.88	243.64	5.4957	0.1158	5	0.0482	0.721	0.061	0.096	2.641	2.1177	1.49006	0.02521	0.007595	0.585985	0.7277	7.14	1950	2.69	0.153
63	2016	0	0	3	190.9	5.25	168.83	5.13	188.65	5.24	267.89	5.5906	0.1238	5	0.0491	0.706	0.06	0.095	2.466	2.1614	1.78465	0.028662	0.008003	0.627815	0.734977	7.14	1951	2.86	0.156
63	2017	0	0	3	212.4	5.36	190.16	5.25	227.12	5.43	259.12	5.5573	0.1318	4	0.045	0.65	0.059	0.082	2.498	2.15615	1.75596	0.034722	0.010657	0.610681	0.742327	7.14	1952	3.22	0.158
63	2018	0	0	3	217.25	5.38	206.35	5.33	211	5.35	264.6	5.5782	0.1398	5	0.0466	0.65	0.054	0.104	2.845	2.0969	1.79095	0.04065	0.020094	0.659185	0.74975	7.14	1953	3.13	0.177
63	2019	0	0	3	227.13	5.43	219.77	5.39	218.65	5.39	266.87	5.5867	0.1479	6	0.0738	0.65	0.05	0.083	3.272	1.9425	2.34729	0.03663	0.023982	0.661888	0.757248	7.37	1954	4.13	0.182
63	2020	0	0	3	238.52	5.47	232.97	5.45	226.25	5.42	279.16	5.6318	0.1559	5	0.0781	0.64	0.04	0.115	3.157	1.9003	2.2277	0.036267	0.03026	0.63679	0.76482	7.14	1955	3.9	0.209
63	2021	0	0	3	266.98	5.59	268.94	5.59	246.63	5.51	297.53	5.6955	0.1639	6	0.0809	0.657	0.038	0.144	3.447	1.9473	2.40276	0.035908	0.034161	0.74329	0.772468	7.19	1956	3.92	0.221
63	2022	0	0	3	266.46	5.59	281.35	5.64	222.74	5.41	296.76	5.6929	0.1659	5	0.0842	0.647	0.038	0.136	3.138	2.0502	2.27808	0.022785	0.036174	0.661327	0.780193	7.24	1957	4.08	0.237
64	2011	0	1	3	43.65	3.78	40.56	3.7	48.54	3.88	44.93	3.8051	0.0769	4	0.0254	0.708	0.071	0.154	2.264	2.1952	0.579058	0	0.002221	0.352751	1.4895	0.69	1946	1.84	0.112
64	2012	0	1	3	77.21	4.35	74.29	4.31	94.35	4.55	55.72	4.0203	0.0852	5	0.0244	0.751	0.07	0.161	2.246	2.2143	0.58852	0.017094	0.00227	0.423701	1.4846	0.69	1947	2.05	0.113
64	2013	0	1	3	107.33	4.68	99.91	4.6	108.69	4.69	129.33	4.8624	0.0935	7	0.0432	0.719	0.067	0.192	2.4	2.2756	0.831244	0.009434	0.002715	0.391413	1.4782	1.1	1948	2.31	0.119
64	2014	0	1	3	140.82	4.95	126.31	4.84	107.05	4.67	250.08	5.5218	0.1018	7	0.0616	0.83	0.061	0.215	2.607	2.3008	0.951137	0.010526	0.003886	0.437528	1.4181	1.1	1949	2.51	0.138
64	2015	0	1	3	154.42	5.04	142.38	4.96	134.36	4.9	230.59	5.4406	0.1101	7	0.0696	0.78	0.061	0.217	2.737	2.3099	1.08853	0.011111	0.004709	0.455475	1.3342	1.39	1950	2.76	0.153
64	2016	0	1	3	177.9	5.18	155.94	5.05	185.57	5.22	236.5	5.466	0.1184	6	0.0655	0.761	0.06	0.208	2.481	2.3409	1.24095	0.014925	0.004301	0.523625	1.34754	1.61	1951	2.92	0.156
64	2017	0	1	3	204.71	5.32	177.96	5.18	223.56	5.41	258.8	5.5561	0.1267	6	0.0823	0.55	0.059	0.202	2.65	2.28325	1.08484	0.012048	0.005858	0.501139	1.36102	1.61	1952	3.04	0.158
64	2018	0	1	3	208.54	5.34	194.36	5.27	200.47	5.3	270.02	5.5985	0.135	6	0.0834	0.54	0.054	0.19	2.525	2.3555	0.984999	0.012821	0.007408	0.529615	1.37463	1.79	1953	2.92	0.177
64	2019	0	1	3	215.91	5.37	205.66	5.33	204.08	5.32	271.24	5.603	0.1433	7	0.0969	0.55	0.05	0.199	2.648	2.3045	0.962011	0.011111	0.009149	0.581169	1.38837	1.79	1954	3.97	0.182
64	2020	0	1	3	225.24	5.42	219.45	5.39	212.5	5.36	267.5	5.5891	0.1516	7	0.1107	0.52	0.04	0.253	2.835	2.2669	1.08955	0.011001	0.011918	0.570263	1.40226	1.79	1955	3.72	0.209
64	2021	0	1	3	254.27	5.54	255.62	5.54	238.61	5.47	278.25	5.6285	0.1599	6	0.0916	0.61	0.038	0.235	2.978	2.2513	1.34116	0.010892	0.013859	0.566533	1.41628	1.84	1956	3.84	0.221
64	2022	0	1	3	254.77	5.54	268.5	5.59	214.5	5.37	282.63	5.6441	0.1616	6	0.085	0.602	0.038	0.209	2.719	2.2258	1.29406	0.008197	0.014568	0.614324	1.43044	1.89	1957	4	0.237
65	2011	0	1	3	46.62	3.84	48.75	3.89	46.52	3.84	39.78	3.6834	0.1044	4	0.0262	0.829	0.071	0.073	2.437	2.2653	0.402599	0.043584	0.003762	0.439147	0.6537	6.87	1946	1.92	0.112
65	2012	0	1	3	81.46	4.4	82.96	4.42	78.57	4.36	81.77	4.4039	0.1121	4	0.0213	0.718	0.07	0.073	2.487	2.1851	0.377604	0.039911	0.003838	0.486325	0.6758	6.87	1947	2.02	0.113
65	2013	0	1	3	126.24	4.84	109.12	4.69	135.77	4.91	165.41	5.1084	0.1197	4	0.0226	0.814	0.067	0.077	2.455	2.2659	0.439535	0.036585	0.005665	0.552818	0.6743	6.87	1948	2.38	0.119
65	2014	0	1	3	144.92	4.98	142.41	4.96	124.48	4.82	190.35	5.2489	0.1274	4	0.0228	0.691	0.061	0.08	2.446	2.3062	0.474962	0.033663	0.008121	0.582386	0.6798	6.86	1949	2.4	0.138
65	2015	0	1	3	171.31	5.14	163.03	5.09	147.91	5	241.17	5.4855	0.1351	3	0.0233	0.77	0.061	0.084	2.383	2.2998	0.574911	0.036735	0.011165	0.643817	0.6748	6.88	1950	2.75	0.153
65	2016	0	1	3	191.63	5.26	174.52	5.16	197.26	5.28	237.87	5.4717	0.1428	3	0.0248	0.757	0.06	0.083	2.298	2.3076	0.525897	0.037267	0.012222	0.685869	0.681548	6.86	1951	2.92	0.156
65	2017	0	1	3	216.38	5.38	193.37	5.26	240.26	5.48	248.96	5.5173	0.1505	4	0.0301	0.48	0.059	0.08	2.39	2.1509	0.480286	0.037267	0.014412	0.615686	0.688364	6.88	1952	2.91	0.158
65	2018	0	1	3	224.05	5.41	209.38	5.34	224.79	5.42	271.12	5.6026	0.1581	4	0.0467	0.48	0.054	0.081	2.428	2.4051	0.512982	0.037267	0.016587	0.628968	0.695247	6.82	1953	2.8	0.177
65	2019	0	1	3	236.96	5.47	223.61	5.41	231.2	5.44	291.5	5.675	0.1658	6	0.0786	0.47	0.05	0.125	2.696	2.3521	0.810988	0.037267	0.019881	0.62696	0.7022	6.95	1954	3.84	0.182
65	2020	0	1	3	244.8	5.5	235.5	5.46	235.56	5.46	292.29	5.6778	0.1735	5	0.0886	0.47	0.04	0.144	2.934	2.3089	0.812207	0.03878	0.025189	0.624211	0.709222	6.82	1955	3.65	0.209
65	2021	0	1	3	274.79	5.62	275.5	5.62	251.05	5.53	315.65	5.7546	0.1812	6	0.0856	0.542	0.038	0.137	3.039	2.2996	0.887688	0.040354	0.028548	0.644713	0.716314	6.86	1956	3.72	0.221
65	2022	0	1	3	275.32	5.62	292.21	5.68	223.98	5.41	312.81	5.7456	0.1835	8	0.0917	0.523	0.038	0.135	2.975	2.2513	0.839818	0.040354	0.030186	0.65083	0.723477	6.91	1957	3.86	0.237
66	2011	0	1	3	27.03	3.3	38.82	3.66	18.98	2.94	2.7	0.9933	0.0897	7	0.0347	0.805	0.071	0.111	3.942	1.8554	0.622413	0.027273	0.004765	0.355441	0.2125	1.39	1946	1.91	0.112
66	2012	0	1	3	77.29	4.35	73.05	4.29	82.92	4.42	81.05	4.3951	0.0971	8	0.044	0.818	0.07	0.11	4.404	1.8309	0.638388	0.050505	0.00524	0.409549	0.2533	1.39	1947	2.1	0.113
66	2013	0	1	3	110.83	4.71	98	4.58	104.48	4.65	164.73	5.1043	0.1045	8	0.0515	0.33	0.067	0.102	2.824	1.8674	0.553641	0.043011	0.006755	0.438134	0.2514	1.39	1948	1.99	0.119
66	2014	0	1	3	136.8	4.92	127.44	4.85	105.35	4.66	224.88	5.4156	0.1119	7	0.0503	0.788	0.061	0.097	3.046	1.8766	0.786996	0.011111	0.009648	0.447566	0.2498	1.39	1949	2.48	0.138
66	2015	0	1	3	156.27	5.05	142.83	4.96	133.84	4.9	241.39	5.4864	0.1193	6	0.0597	0.821	0.061	0.103	2.825	1.8822	1.11768	0.030303	0.012926	0.473809	0.2458	1.39	1950	2.81	0.153
66	2016	0	1	3	183.72	5.21	152.42	5.03	191.67	5.26	272.66	5.6082	0.1267	6	0.059	0.815	0.06	0.117	2.471	1.9025	1.19617	0.030303	0.005796	0.511902	0.248258	1.39	1951	2.98	0.156
66	2017	0	1	3	205.28	5.32	174.4	5.16	230.31	5.44	261.78	5.5675	0.1341	6	0.0668	0.46	0.059	0.125	2.669	2.17195	1.19709	0.036036	0.007829	0.452795	0.250741	1.39	1952	2.87	0.158
66	2018	0	1	3	211.32	5.35	192.18	5.26	214.97	5.37	267.92	5.5907	0.1415	6	0.0662	0.42	0.054	0.158	3.193	1.9609	1.10426	0.04717	0.018421	0.501509	0.253248	1.39	1953	2.67	0.177
66	2019	0	1	3	219.7	5.39	204.09	5.32	220.64	5.4	269.56	5.5968	0.1489	6	0.0641	0.38	0.05	0.137	3.295	2.029	0.864717	0.035714	0.022026	0.485886	0.255781	1.39	1954	3.68	0.182
66	2020	0	1	3	230.4	5.44	219.23	5.39	222.91	5.41	280.88	5.6379	0.1563	5	0.0677	0.38	0.04	0.168	2.848	1.9756	0.822241	0.026521	0.027841	0.47782	0.258338	1.39	1955	3.51	0.209
66	2021	0	1	3	262.76	5.57	262.37	5.57	246.73	5.51	293.23	5.681	0.1637	4	0.0689	0.377	0.038	0.129	2.956	1.9873	0.752045	0.035011	0.031483	0.492468	0.260922	1.44	1956	3.41	0.221
66	2022	0	1	3	262.73	5.57	273.73	5.61	222.29	5.4	299.87	5.7033	0.1663	7	0.0725	0.345	0.038	0.129	3.083	2.2996	0.759399	0.035398	0.033316	0.513224	0.263531	1.48	1957	3.5	0.237
67	2011	0	0	3	26.74	3.29	10.9	2.39	39.6	3.68	55.69	4.0198	0.0814	9	0.0308	0.579	0.071	0.066	3.282	1.9592	0.378268	0.034653	0.004286	0.177264	1.6687	4.03	1946	1.76	0.112
67	2012	0	0	3	67.21	4.21	47.19	3.85	86.32	4.46	98.57	4.5908	0.0898	8	0.0283	0.767	0.07	0.067	3.367	1.9276	0.380524	0.026217	0.004606	0.243285	1.5936	4.03	1947	2.06	0.113
67	2013	0	0	3	100.45	4.61	75.4	4.32	108.29	4.68	168.89	5.1292	0.0982	9	0.0353	0.848	0.067	0.073	3.101	1.9548	0.420062	0.020202	0.006285	0.253452	1.595	4.03	1948	2.4	0.119
67	2014	0	0	3	112.72	4.72	107.98	4.68	99.92	4.6	151.66	5.0216	0.1066	8	0.0351	0.832	0.061	0.073	3.08	1.9365	0.575386	0.019126	0.008608	0.235177	1.5863	4.03	1949	2.51	0.138
67	2015	0	0	3	144.78	4.98	124.53	4.82	119.93	4.79	256.82	5.5484	0.115	7	0.0391	0.69	0.061	0.078	2.821	1.9437	0.601568	0.021164	0.011014	0.25258	1.5743	4.03	1950	2.66	0.153
67	2016	0	0	3	167.91	5.12	134.89	4.9	170.36	5.14	272.51	5.6077	0.1233	7	0.0394	0.668	0.06	0.084	2.676	1.9675	0.669991	0.016086	0.012874	0.302284	1.59004	4.03	1951	2.82	0.156
67	2017	0	0	3	189.47	5.24	157	5.06	212.56	5.36	254.74	5.5402	0.1317	7	0.048	0.31	0.059	0.081	2.876	2.29935	0.692514	0.015924	0.016392	0.327045	1.60594	4.03	1952	2.56	0.158
67	2018	0	0	3	195.34	5.27	176	5.17	191	5.25	267.09	5.5876	0.1401	7	0.0582	0.32	0.054	0.081	2.98	2.0363	0.668536	0.009524	0.020868	0.34584	1.622	4.03	1953	2.44	0.177
67	2019	0	0	3	204.75	5.32	188.23	5.24	197.04	5.28	273.3	5.6106	0.1485	10	0.0812	0.33	0.05	0.113	2.932	1.9651	0.952241	0.009231	0.024887	0.364523	1.63822	4.03	1954	3.59	0.182
67	2020	0	0	3	215.84	5.37	202.2	5.31	203.05	5.31	284.16	5.6496	0.1569	8	0.0875	0.32	0.04	0.118	3.266	1.913	0.920784	0.009139	0.031379	0.387914	1.65461	4.03	1955	3.41	0.209
67	2021	0	0	3	247.7	5.51	245.27	5.5	227.83	5.43	291.86	5.6763	0.1653	7	0.0872	0.417	0.038	0.115	3.278	1.9149	1.08243	0.006033	0.035399	0.411715	1.67115	4.07	1956	3.49	0.221
67	2022	0	0	3	249.39	5.52	259.27	5.56	208.36	5.34	291.35	5.6745	0.1669	8	0.0907	0.398	0.038	0.106	3.319	1.9873	1.02333	0.006508	0.037496	0.316161	1.68786	4.12	1957	3.61	0.237
68	2011	1	0	1	81.18	4.4	97.73	4.58	85.24	4.45	19.2	2.9549	0.1075	2	0.0217	0.334	0.022	0.18	1	2.5725	1.93777	0.327946	0.314213	0.743131	22.3874	11.06	1946	1.59	0.109
68	2012	1	0	1	135.03	4.91	148.62	5	136.52	4.92	87.44	4.471	0.1136	2	0.022	0.316	0.022	0.204	1.064	2.5993	1.80787	0.323066	0.4977	0.751679	22.5068	11.18	1947	1.83	0.133
68	2013	1	0	1	182.03	5.2	175.6	5.17	203.26	5.31	164.68	5.104	0.1198	1	0.0217	0.312	0.021	0.248	1.028	2.616	2.0534	0.323042	0.555179	0.789402	22.5921	11.3	1948	2.3	0.121
68	2014	1	0	1	192.59	5.26	208.34	5.34	186.97	5.23	150.77	5.0158	0.1259	2	0.0211	0.311	0.021	0.263	1.122	2.6433	2.03311	0.320437	0.894586	0.801661	22.6923	11.42	1949	2.27	0.165
68	2015	1	0	1	222.45	5.4	228.17	5.43	209.32	5.34	227.4	5.4267	0.1321	2	0.0216	0.304	0.022	0.274	1.119	2.6744	2.12499	0.304203	1.22534	0.835932	22.7567	11.54	1950	2.18	0.168
68	2016	1	0	1	238.96	5.48	238.01	5.47	244.55	5.5	231.93	5.4464	0.1382	1	0.0351	0.305	0.021	0.253	1.029	2.6939	1.91582	0.305592	1.39395	0.874745	22.9843	11.66	1951	2.55	0.188
68	2017	1	0	1	275.55	5.62	253.36	5.53	320.5	5.77	267.18	5.5879	0.1444	1	0.0377	0.25	0.021	0.275	1.04	2.2774	2.17137	0.304235	1.95563	0.796674	23.2141	11.79	1952	2.73	0.199
68	2018	1	0	1	291.44	5.67	272.42	5.61	307.72	5.73	324.7	5.7829	0.1505	1	0.0286	0.25	0.02	0.259	1.047	2.6962	2.06757	0.303622	2.53056	0.882401	23.4462	11.92	1953	2.56	0.215
68	2019	1	0	1	308.64	5.73	292.89	5.68	321.95	5.77	336.47	5.8185	0.1567	1	0.0262	0.24	0.02	0.25	1.085	2.7237	1.93479	0.271194	2.74714	0.930442	23.6807	12.06	1954	3.81	0.227
68	2020	1	0	1	320.79	5.77	306.78	5.73	339.02	5.83	333.92	5.8109	0.1628	1	0.0254	0.24	0.019	0.274	1.058	2.729	1.92661	0.256776	3.60864	0.969872	23.9175	11.92	1955	3.7	0.264
68	2021	1	0	1	351.53	5.86	357.53	5.88	350.02	5.86	334.5	5.8126	0.169	1	0.0237	0.243	0.018	0.287	1.031	2.7305	2.04235	0.249989	3.93616	1.01015	24.1567	11.97	1956	3.35	0.278
68	2022	1	0	1	350.43	5.86	375.85	5.93	315.14	5.75	330.66	5.8011	0.1728	1	0.0251	0.236	0.018	0.31	1	2.739	2.16094	0.229644	4.33147	1.04056	24.3983	12.02	1957	3.45	0.299
69	2011	1	0	1	79.76	4.38	97.68	4.58	83.43	4.42	13.94	2.6348	0.0963	2	0.0092	0.342	0.071	0.118	1.382	2.4967	1.81142	0.183413	0.076068	0.469108	9.6608	11.14	1946	1.91	0.153
69	2012	1	0	1	131.13	4.88	143.11	4.96	129.91	4.87	93.77	4.5408	0.1008	2	0.0103	0.327	0.07	0.108	1.351	2.5077	1.70996	0.177786	0.094358	0.513485	9.693	11.14	1947	1.88	0.165
69	2013	1	0	1	173.08	5.15	171.28	5.14	181.36	5.2	163.99	5.0998	0.1054	1	0.0103	0.312	0.065	0.168	1.416	2.5195	1.72135	0.168523	0.145116	0.57823	9.763	11.14	1948	2.32	0.163
69	2014	1	0	1	186.44	5.23	205.28	5.32	171.4	5.14	151.54	5.0208	0.1099	2	0.0107	0.308	0.061	0.152	1.338	2.5413	1.77179	0.163755	0.243679	0.603499	9.8485	11.14	1949	2.31	0.172
69	2015	1	0	1	217.24	5.38	225.66	5.42	193.05	5.26	233.36	5.4526	0.1144	1	0.0119	0.307	0.058	0.166	1.394	2.5489	1.87411	0.154385	0.340288	0.642593	9.9135	11.14	1950	2.16	0.186
69	2016	1	0	1	244.38	5.5	244.13	5.5	242.75	5.49	248.17	5.5141	0.1189	1	0.0115	0.309	0.056	0.164	1.374	2.56	2.06429	0.151071	0.474117	0.681674	10.0126	11.15	1951	2.12	0.192
69	2017	1	0	1	271.9	5.61	260.38	5.56	288.25	5.66	280.22	5.6356	0.1234	1	0.0132	0.39	0.054	0.162	1.34	2.5969	2.098	0.153748	0.705674	0.689574	10.1128	11.23	1952	2.87	0.199
69	2018	1	0	1	289.18	5.67	279.02	5.63	289.18	5.67	322.77	5.7769	0.128	1	0.0133	0.37	0.051	0.171	1.347	2.5873	2.2154	0.147496	1.01161	0.709441	10.2139	11.5	1953	2.72	0.215
69	2019	1	0	1	303.29	5.71	300.32	5.7	298.61	5.7	321.63	5.7734	0.1325	1	0.0137	0.35	0.049	0.168	1.34	2.5985	2.39369	0.137422	1.33754	0.753507	10.316	11.54	1954	3.49	0.223
69	2020	1	0	1	313.9	5.75	315.1	5.75	307.9	5.73	320.85	5.771	0.137	1	0.0141	0.34	0.045	0.177	1.341	2.6081	2.28923	0.132769	1.58533	0.795776	10.4192	11.5	1955	3.59	0.256
69	2021	1	0	1	340.04	5.83	354.96	5.87	319.06	5.77	328.93	5.7959	0.1415	1	0.0137	0.377	0.043	0.179	1.355	2.6019	2.61182	0.139421	1.87441	0.814005	10.5234	11.55	1956	3.08	0.268
69	2022	1	0	1	345.48	5.84	376.24	5.93	295.52	5.69	334.73	5.8133	0.147	1	0.0139	0.364	0.04	0.176	1.404	2.6039	2.85081	0.090126	2.0503	0.865372	10.6286	11.6	1957	3.46	0.286
70	2011	0	0	1	78.6	4.36	95.1	4.55	79.06	4.37	23.28	3.1476	0.1	1	0.0063	0.441	0.071	0.06	1.467	2.4219	1.00048	0.164854	0.047483	0.532521	10.1137	10.62	1946	2	0.153
70	2012	0	0	1	118.68	4.78	128.37	4.85	123.3	4.81	78.29	4.3604	0.1051	1	0.0062	0.438	0.07	0.06	1.5	2.4341	0.986639	0.164634	0.056397	0.565901	10.1593	10.62	1947	2	0.165
70	2013	0	0	1	161.77	5.09	155.51	5.05	176.08	5.17	156.46	5.0528	0.1103	1	0.0066	0.429	0.065	0.088	1.552	2.4404	1.0047	0.158148	0.086022	0.618721	10.206	10.63	1948	2.44	0.163
70	2014	0	0	1	178.59	5.19	188.67	5.24	170.98	5.14	159.11	5.0696	0.1155	1	0.0071	0.416	0.061	0.094	1.52	2.4668	1.05659	0.154755	0.130834	0.649927	10.3121	10.64	1949	2.42	0.172
70	2015	0	0	1	206.26	5.33	208.48	5.34	185.03	5.22	237.52	5.4703	0.1207	1	0.008	0.414	0.058	0.099	1.486	2.4752	1.09556	0.152967	0.189692	0.699667	10.3955	10.67	1950	2.31	0.186
70	2016	0	0	1	230.5	5.44	230.36	5.44	225.69	5.42	239.74	5.4796	0.1258	1	0.0077	0.406	0.056	0.087	1.466	2.4977	1.12735	0.149754	0.261886	0.743827	10.4995	10.73	1951	2.23	0.192
70	2017	0	0	1	260.18	5.56	251.2	5.53	274.33	5.61	264.16	5.5766	0.131	1	0.0068	0.3	0.054	0.087	1.525	2.47775	1.05581	0.137124	0.390245	0.741258	10.6044	10.86	1952	2.67	0.199
70	2018	0	0	1	276.08	5.62	270.03	5.6	272.43	5.61	302.73	5.7128	0.1362	1	0.0084	0.3	0.051	0.087	1.523	2.4999	1.04659	0.128806	0.518468	0.799658	10.7105	11.05	1953	2.54	0.215
70	2019	0	0	1	289.48	5.67	288.75	5.67	281.23	5.64	306.87	5.7264	0.1413	1	0.0093	0.29	0.049	0.1	1.644	2.5053	1.14383	0.117297	0.686999	0.839165	10.8176	11.11	1954	3.38	0.223
70	2020	0	0	1	301.63	5.71	304.06	5.72	291.7	5.68	311.66	5.7419	0.1465	1	0.0108	0.29	0.045	0.095	1.591	2.5142	1.10689	0.11518	0.816024	0.842397	10.9258	11.05	1955	3.5	0.256
70	2021	0	0	1	328.04	5.79	339.33	5.83	310.06	5.74	323.47	5.7791	0.1517	1	0.0107	0.29	0.043	0.108	1.372	2.5024	1.22755	0.115617	0.96688	0.788971	11.035	11.09	1956	2.92	0.268
70	2022	0	0	1	334.02	5.81	360.09	5.89	287.84	5.66	331.88	5.8048	0.1565	1	0.0098	0.276	0.04	0.1	1.632	2.6019	1.31722	0.088785	1.05196	0.804335	11.1454	11.14	1957	3.27	0.286
71	2011	0	1	1	59.82	4.09	64.13	4.16	65.31	4.18	35.64	3.5735	0.1085	3	0.0131	0.487	0.071	0.066	1.914	2.3092	0.488461	0.037303	0.034056	0.310054	8.6745	8	1946	2.04	0.153
71	2012	0	1	1	101.64	4.62	97.74	4.58	118.19	4.77	84.43	4.4359	0.1128	3	0.0126	0.546	0.07	0.066	1.936	2.3202	0.509695	0.036376	0.040649	0.360454	8.7977	8.26	1947	2.1	0.165
71	2013	0	1	1	137.54	4.92	126.2	4.84	153.68	5.03	145.63	4.9811	0.1171	4	0.013	0.53	0.065	0.103	1.999	2.3285	0.532213	0.036187	0.073733	0.399037	8.9426	8.53	1948	2.54	0.163
71	2014	0	1	1	153.79	5.04	157	5.06	135.23	4.91	176.92	5.1757	0.1214	3	0.013	0.525	0.061	0.1	2.077	2.3554	0.54892	0.036001	0.114116	0.421837	8.6997	8.82	1949	2.56	0.172
71	2015	0	1	1	181.53	5.2	175.54	5.17	163.12	5.09	234.72	5.4584	0.1257	3	0.0132	0.515	0.058	0.089	2.041	2.3669	0.577062	0.032696	0.167654	0.433071	8.7463	9.14	1950	2.48	0.186
71	2016	0	1	1	210.53	5.35	205.57	5.33	207.32	5.33	232.74	5.4499	0.13	3	0.0144	0.524	0.056	0.091	2.166	2.3815	0.623259	0.030749	0.230647	0.46999	8.83376	9.47	1951	2.38	0.192
71	2017	0	1	1	239.33	5.48	226.28	5.42	254.16	5.54	255.49	5.5432	0.1343	3	0.0145	0.32	0.054	0.085	2.116	2.49545	0.631733	0.036899	0.337297	0.382714	8.9221	9.83	1952	2.74	0.199
71	2018	0	1	1	253.73	5.54	245.41	5.5	251.07	5.53	286.05	5.6562	0.1386	2	0.0166	0.31	0.051	0.083	2.106	2.3955	0.72721	0.036571	0.403237	0.397636	9.01132	10.16	1953	2.58	0.215
71	2019	0	1	1	269.29	5.6	264.59	5.58	263.16	5.57	295.99	5.6903	0.1429	3	0.0137	0.48	0.049	0.076	2.217	2.4065	0.814721	0.038245	0.534988	0.41858	9.10144	10.42	1954	3.73	0.223
71	2020	0	1	1	281.27	5.64	281.84	5.64	267.07	5.59	305.17	5.7209	0.1472	2	0.0165	0.47	0.045	0.076	2.032	2.4028	0.80387	0.036196	0.63626	0.400847	9.19245	10.16	1955	3.82	0.256
71	2021	0	1	1	303	5.71	311.1	5.74	282.91	5.65	312.77	5.7455	0.1515	2	0.0161	0.347	0.043	0.086	2.085	2.4008	1.00142	0.0408	0.75482	0.415092	9.28437	10.21	1956	3.05	0.268
71	2022	0	1	1	310.26	5.74	333.26	5.81	262.52	5.57	321.09	5.7717	0.1572	2	0.0167	0.335	0.04	0.089	2.144	2.5024	1.10414	0.027222	0.81959	0.425901	9.37722	10.26	1957	3.42	0.286
72	2011	0	0	1	78.45	4.36	93.76	4.54	84.94	4.44	16.14	2.7813	0.1028	2	0.0102	0.371	0.071	0.063	1.519	2.3932	0.951232	0.12287	0.027367	0.414412	8.2996	9.6	1946	1.93	0.153
72	2012	0	0	1	120.27	4.79	123.81	4.82	135.32	4.91	81.23	4.3973	0.1079	2	0.0105	0.353	0.07	0.065	1.53	2.4068	0.965472	0.125097	0.031303	0.508553	8.3433	9.68	1947	1.91	0.165
72	2013	0	0	1	162	5.09	151.9	5.02	177.98	5.18	166.33	5.114	0.113	2	0.0105	0.335	0.065	0.09	1.287	2.4197	0.990228	0.119906	0.048014	0.523558	8.3694	9.78	1948	2.34	0.163
72	2014	0	0	1	175.81	5.17	185.76	5.22	169.72	5.13	153.99	5.0369	0.1181	2	0.01	0.337	0.061	0.091	1.534	2.4502	0.977125	0.121839	0.076007	0.584048	8.4318	9.9	1949	2.34	0.172
72	2015	0	0	1	206.67	5.33	205.89	5.33	190.56	5.25	238.54	5.4745	0.1233	1	0.0105	0.327	0.058	0.09	1.595	2.4668	1.01544	0.121348	0.11161	0.595929	8.4858	10.04	1950	2.19	0.186
72	2016	0	0	1	232.18	5.45	230.58	5.44	235.06	5.46	232.24	5.4478	0.1284	1	0.0094	0.324	0.056	0.079	1.517	2.4834	1.04664	0.116695	0.158278	0.624213	8.57066	10.22	1951	2.14	0.192
72	2017	0	0	1	260.34	5.56	250.2	5.52	279.1	5.63	259.76	5.5598	0.1335	1	0.0092	0.37	0.054	0.084	1.607	2.4385	1.00918	0.109906	0.237691	0.555383	8.65636	10.43	1952	2.83	0.199
72	2018	0	0	1	279.53	5.63	268.74	5.59	276.93	5.62	319.9	5.768	0.1386	1	0.0095	0.36	0.051	0.084	1.634	2.4932	1.06853	0.109228	0.315371	0.547827	8.74293	10.64	1953	2.69	0.215
72	2019	0	0	1	293.47	5.68	287.8	5.66	287.82	5.66	322.46	5.776	0.1437	1	0.0111	0.35	0.049	0.085	1.652	2.4812	1.16112	0.091959	0.419076	0.598338	8.83036	10.78	1954	3.49	0.223
72	2020	0	0	1	304.52	5.72	303.47	5.72	294.98	5.69	325.35	5.7849	0.1488	1	0.0127	0.34	0.045	0.09	1.635	2.4947	1.11203	0.086814	0.499187	0.617335	8.91866	10.64	1955	3.59	0.256
72	2021	0	0	1	328.33	5.79	338.26	5.82	310.89	5.74	327.24	5.7907	0.1539	1	0.0126	0.371	0.043	0.086	1.603	2.4853	1.33031	0.090147	0.593119	0.665412	9.00785	10.69	1956	3.07	0.268
72	2022	0	0	1	333.07	5.81	358.69	5.88	288.69	5.67	329.16	5.7965	0.1588	1	0.0112	0.355	0.04	0.086	1.706	2.4008	1.44271	0.071531	0.642758	0.675424	9.09793	10.74	1957	3.44	0.286
73	2011	0	0	1	80.58	4.39	95.29	4.56	82.84	4.42	27.89	3.3283	0.0889	1	0.0079	0.393	0.071	0.064	1.463	2.4126	1.10795	0.322597	0.072667	0.635295	7.5675	10.59	1946	1.95	0.153
73	2012	0	0	1	124.29	4.82	134.8	4.9	128.81	4.86	81.36	4.3989	0.0929	1	0.0085	0.352	0.07	0.065	1.48	2.4242	1.13447	0.314152	0.085588	0.675702	7.6321	10.76	1947	1.91	0.165
73	2013	0	0	1	165.86	5.11	162.57	5.09	176.05	5.17	158.18	5.0637	0.0968	2	0.0088	0.346	0.065	0.136	1.553	2.4395	1.1905	0.305494	0.197025	0.75468	7.7031	10.94	1948	2.35	0.163
73	2014	0	0	1	181.1	5.2	194.91	5.27	168.24	5.13	158.89	5.0682	0.1008	1	0.009	0.341	0.061	0.148	1.544	2.4688	1.2534	0.309145	0.334179	0.799985	7.6364	11.11	1949	2.34	0.172
73	2015	0	0	1	208.81	5.34	215.81	5.37	184.61	5.22	229.66	5.4366	0.1047	1	0.0099	0.337	0.058	0.15	1.563	2.4839	1.32377	0.304413	0.485336	0.852984	7.7047	11.29	1950	2.2	0.186
73	2016	0	0	1	236.99	5.47	240.75	5.48	226.15	5.42	244.29	5.4983	0.1086	1	0.0092	0.339	0.056	0.144	1.551	2.4993	1.41676	0.302621	0.667055	0.897448	7.78175	11.47	1951	2.16	0.192
73	2017	0	0	1	267.44	5.59	264.43	5.58	275.03	5.62	263.62	5.5745	0.1126	1	0.0091	0.29	0.054	0.142	1.557	2.4603	1.38495	0.289939	1.00411	0.812373	7.85956	11.64	1952	2.65	0.199
73	2018	0	0	1	281.97	5.64	282.84	5.64	271.97	5.61	297.27	5.6947	0.1165	1	0.01	0.29	0.051	0.143	1.587	2.4955	1.42741	0.279034	1.33919	0.824176	7.93816	11.82	1953	2.51	0.215
73	2019	0	0	1	297.87	5.7	301.68	5.71	284.67	5.65	309.29	5.7343	0.1205	1	0.0102	0.29	0.049	0.157	1.648	2.5052	1.56564	0.257019	1.76969	0.838852	8.01754	12	1954	3.38	0.223
73	2020	0	0	1	309.8	5.74	316.84	5.76	294.32	5.68	314.69	5.7516	0.1244	1	0.0115	0.29	0.045	0.16	1.627	2.515	1.50808	0.253398	2.09638	0.856714	8.09772	11.82	1955	3.5	0.256
73	2021	0	0	1	335.21	5.81	350.69	5.86	313.55	5.75	323.5	5.7792	0.1283	1	0.0114	0.25	0.043	0.16	1.592	2.5049	1.73883	0.250623	2.47727	0.873635	8.17869	11.87	1956	2.84	0.268
73	2022	0	0	1	338.83	5.83	368.86	5.91	288.03	5.66	332.02	5.8052	0.1344	2	0.0106	0.237	0.04	0.155	1.648	2.4853	1.88861	0.213452	2.71586	0.886542	8.26048	11.92	1957	3.18	0.286
74	2011	0	0	1	71.18	4.27	74.92	4.32	84.41	4.44	34.8	3.5496	0.1712	2	0.0087	0.366	0.071	0.07	1.696	2.3154	0.805199	0.167549	0.036033	0.368741	9.5598	10.91	1946	1.93	0.153
74	2012	0	0	1	110.42	4.7	104.93	4.65	130.96	4.87	91.23	4.5134	0.1773	2	0.0089	0.408	0.07	0.07	1.727	2.33	0.841723	0.159482	0.04385	0.400732	9.5638	10.91	1947	1.96	0.165
74	2013	0	0	1	150.37	5.01	132.14	4.88	172.48	5.15	170.43	5.1383	0.1835	3	0.0094	0.371	0.065	0.161	1.603	2.3435	0.894748	0.151361	0.123493	0.420926	9.5802	10.91	1948	2.38	0.163
74	2014	0	0	1	164.71	5.1	164.64	5.1	168.95	5.13	157.26	5.0579	0.1897	2	0.0101	0.375	0.061	0.17	1.634	2.3821	0.907599	0.146428	0.23443	0.445232	7.2768	10.91	1949	2.38	0.172
74	2015	0	0	1	191.11	5.25	182.66	5.21	186.06	5.23	228.22	5.4303	0.1959	2	0.0117	0.371	0.058	0.212	1.698	2.3997	0.975416	0.140545	0.335058	0.45699	7.2708	10.91	1950	2.25	0.186
74	2016	0	0	1	217.01	5.38	209.46	5.34	223.86	5.41	229.53	5.436	0.202	2	0.0116	0.367	0.056	0.151	1.734	2.4212	1.00994	0.136265	0.474464	0.497445	7.34351	10.91	1951	2.19	0.192
74	2017	0	0	1	246.18	5.51	230.62	5.44	270.93	5.6	252.57	5.5317	0.2082	2	0.0126	0.43	0.054	0.189	1.802	2.4149	1.01278	0.120834	0.723795	0.435641	7.41694	10.91	1952	2.96	0.199
74	2018	0	0	1	264.52	5.58	250.95	5.53	266.47	5.59	305.84	5.7231	0.2144	2	0.0155	0.42	0.051	0.185	1.904	2.4372	1.04565	0.120115	0.969526	0.464286	7.49111	10.87	1953	2.84	0.215
74	2019	0	0	1	280.28	5.64	269.23	5.6	276.8	5.62	323.11	5.778	0.2205	2	0.0136	0.4	0.049	0.141	1.734	2.4177	1.08834	0.104511	1.28203	0.47975	7.56602	10.51	1954	3.57	0.223
74	2020	0	0	1	293.12	5.68	287.13	5.66	285.97	5.66	325.92	5.7867	0.2267	1	0.018	0.39	0.045	0.142	1.999	2.4337	1.0277	0.094703	1.51969	0.514114	7.64168	10.87	1955	3.67	0.256
74	2021	0	0	1	314.55	5.75	318.82	5.76	299.96	5.7	326.96	5.7898	0.2329	2	0.0167	0.443	0.043	0.139	2.05	2.4261	1.27739	0.094555	1.79696	0.5223	7.7181	10.92	1956	3.22	0.268
74	2022	0	0	1	321.27	5.77	342.54	5.84	276.03	5.62	333.27	5.809	0.2367	2	0.017	0.433	0.04	0.14	2.099	2.5049	1.4066	0.07323	1.96492	0.534725	7.79528	10.97	1957	3.62	0.286
75	2011	0	0	1	57.42	4.05	64.25	4.16	71.4	4.27	9.49	2.2502	0.0972	4	0.0123	0.451	0.071	0.09	1.948	2.2457	0.716885	0.098179	0.019199	0.230443	6.634	9.12	1946	2.01	0.153
75	2012	0	0	1	100.2	4.61	94.5	4.55	118.46	4.77	85.87	4.4528	0.1026	4	0.0129	0.518	0.07	0.091	1.933	2.2509	0.746268	0.09366	0.022725	0.295303	6.7103	9.12	1947	2.08	0.165
75	2013	0	0	1	135.98	4.91	121.74	4.8	149.07	5	159.21	5.0702	0.1081	5	0.0132	0.501	0.065	0.112	2.033	2.2582	0.765613	0.086113	0.031696	0.30842	6.831	9.12	1948	2.53	0.163
75	2014	0	0	1	149.35	5.01	151.57	5.02	143.55	4.97	152.6	5.0278	0.1135	4	0.0142	0.494	0.061	0.105	1.965	2.2813	0.788109	0.0849	0.051088	0.313827	6.9142	9.12	1949	2.51	0.172
75	2015	0	0	1	179.24	5.19	170.84	5.14	164.93	5.11	233	5.451	0.119	3	0.0176	0.486	0.058	0.124	1.818	2.2938	0.824315	0.079953	0.076126	0.327403	6.9731	9.12	1950	2.42	0.186
75	2016	0	0	1	213.45	5.36	202.8	5.31	213.04	5.36	249.34	5.5188	0.1245	3	0.0154	0.485	0.056	0.113	2.038	2.3039	0.861329	0.065565	0.109709	0.40161	7.04283	9.12	1951	2.34	0.192
75	2017	0	0	1	236.37	5.47	220.16	5.39	253.94	5.54	258	5.5529	0.1299	3	0.0156	0.4	0.054	0.111	1.944	2.4024	0.921603	0.06383	0.157555	0.314615	7.11326	9.12	1952	2.9	0.199
75	2018	0	0	1	250.71	5.52	240.42	5.48	246.91	5.51	291.62	5.6755	0.1354	3	0.0171	0.4	0.051	0.118	1.962	2.3305	1.05399	0.077299	0.218236	0.341105	7.18439	9.16	1953	2.79	0.215
75	2019	0	0	1	268.48	5.59	263.88	5.58	261.59	5.57	296.23	5.6912	0.1408	3	0.0164	0.39	0.049	0.496	2.211	2.3335	1.10233	0.079618	0.290939	0.355281	7.25624	9.02	1954	3.58	0.223
75	2020	0	0	1	280.78	5.64	280.93	5.64	268.97	5.59	301.77	5.7097	0.1463	3	0.0197	0.39	0.045	0.111	1.992	2.3457	1.06647	0.085136	0.347655	0.350365	7.3288	9.16	1955	3.67	0.256
75	2021	0	0	1	304.87	5.72	313.43	5.75	286.89	5.66	309.32	5.7344	0.1518	3	0.0197	0.468	0.043	0.106	2.038	2.3505	1.37893	0.087415	0.414363	0.359212	7.40209	9.21	1956	3.26	0.268
75	2022	0	0	1	308.48	5.73	333.88	5.81	259.94	5.56	312.82	5.7456	0.1563	2	0.0179	0.453	0.04	0.101	2.103	2.4261	1.49929	0.063714	0.447739	0.36661	7.47611	9.26	1957	3.66	0.286
76	2011	0	0	1	59.14	4.08	55.97	4.02	76.54	4.34	37.99	3.6373	0.1099	4	0.0167	0.576	0.071	0.085	2.044	2.2662	0.586798	0.049498	0.0223	0.283689	5.3936	9.73	1946	2.14	0.153
76	2012	0	0	1	94.73	4.55	86.18	4.46	113.87	4.74	88.16	4.4792	0.116	4	0.0152	0.644	0.07	0.089	2.032	2.2791	0.610743	0.045337	0.027334	0.342282	5.429	9.73	1947	2.22	0.165
76	2013	0	0	1	130.29	4.87	114.41	4.74	149.19	5.01	148.38	4.9998	0.122	5	0.0154	0.63	0.065	0.125	2.065	2.2924	0.637865	0.042677	0.042507	0.392062	5.4901	9.73	1948	2.65	0.163
76	2014	0	0	1	147.23	4.99	147.3	4.99	142.61	4.96	155.4	5.046	0.128	3	0.0174	0.644	0.061	0.127	2.015	2.3239	0.658776	0.04325	0.078687	0.40796	5.5857	9.73	1949	2.68	0.172
76	2015	0	0	1	175.22	5.17	167.46	5.12	159.53	5.07	229.37	5.4353	0.1341	3	0.0172	0.635	0.058	0.146	2.046	2.3471	0.679306	0.038912	0.115799	0.424358	5.6231	9.73	1950	2.63	0.186
76	2016	0	0	1	207.11	5.33	200.43	5.3	209.12	5.34	225.52	5.4184	0.1401	3	0.0158	0.645	0.056	0.122	2.068	2.3695	0.755976	0.037946	0.158856	0.448944	5.67933	9.73	1951	2.51	0.192
76	2017	0	0	1	238.8	5.48	222.41	5.4	255.99	5.55	261.67	5.5671	0.1461	3	0.0156	0.39	0.054	0.11	2.115	2.3247	0.837904	0.035862	0.222697	0.318645	5.73612	9.73	1952	2.89	0.199
76	2018	0	0	1	254.79	5.54	242.65	5.49	254.42	5.54	295.55	5.6888	0.1521	3	0.0168	0.38	0.051	0.084	2.081	2.3836	0.917303	0.041062	0.217584	0.331497	5.79349	9.78	1953	2.76	0.215
76	2019	0	0	1	267.74	5.59	259.45	5.56	261.75	5.57	306.06	5.7238	0.1582	3	0.0173	0.36	0.049	0.082	2.244	2.3818	0.997623	0.049375	0.290078	0.357071	5.85142	9.48	1954	3.52	0.223
76	2020	0	0	1	279.23	5.63	276.52	5.62	266.73	5.59	310.92	5.7395	0.1642	2	0.0189	0.35	0.045	0.081	2.217	2.391	0.969048	0.049538	0.346638	0.354188	5.90993	9.78	1955	3.63	0.256
76	2021	0	0	1	303.39	5.72	309.33	5.73	284.63	5.65	317.91	5.7618	0.1702	2	0.0202	0.454	0.043	0.079	2.206	2.3991	1.21262	0.054855	0.413163	0.339009	5.96903	9.83	1956	3.24	0.268
76	2022	0	0	1	311.75	5.74	335.2	5.81	264.68	5.58	319.87	5.7679	0.1742	2	0.0203	0.444	0.04	0.079	2.272	2.3505	1.35953	0.041667	0.446431	0.36706	6.02872	9.88	1957	3.64	0.286
77	2011	0	0	1	59.16	4.08	58.04	4.06	77.74	4.35	29.08	3.3701	0.1275	3	0.012	0.457	0.071	0.063	2.13	2.2264	0.562416	0.067181	0.02882	0.26174	4.8356	10.35	1946	2.03	0.153
77	2012	0	0	1	97.46	4.58	88.65	4.48	123.84	4.82	78.63	4.3648	0.1354	3	0.0124	0.577	0.07	0.065	2.114	2.2362	0.587002	0.066761	0.03444	0.30704	4.8456	10.35	1947	2.15	0.165
77	2013	0	0	1	133.93	4.9	115.86	4.75	159.54	5.07	147.02	4.9906	0.1434	4	0.0131	0.557	0.065	0.095	2.123	2.2498	0.627177	0.071918	0.059497	0.350546	4.8537	10.35	1948	2.58	0.163
77	2014	0	0	1	145.12	4.98	145.96	4.98	141.6	4.95	148.75	5.0023	0.1513	3	0.0127	0.566	0.061	0.094	2.148	2.2816	0.669509	0.073618	0.092513	0.406566	4.8936	10.35	1949	2.6	0.172
77	2015	0	0	1	177.64	5.18	165.84	5.11	172.31	5.15	226.26	5.4217	0.1592	3	0.0152	0.543	0.058	0.102	2.114	2.2996	0.722967	0.072877	0.14247	0.430459	4.8904	10.35	1950	2.51	0.186
77	2016	0	0	1	211.96	5.36	195.64	5.28	221.16	5.4	249.16	5.5181	0.1671	3	0.0168	0.53	0.056	0.093	2.116	2.3177	0.808403	0.072841	0.202018	0.446919	4.9393	10.35	1951	2.39	0.192
77	2017	0	0	1	239.55	5.48	218.07	5.38	263.43	5.57	267.13	5.5877	0.175	3	0.0176	0.41	0.054	0.089	2.101	2.39475	0.840561	0.076068	0.287774	0.360375	4.9887	10.35	1952	2.94	0.199
77	2018	0	0	1	251.02	5.53	238.59	5.47	252.04	5.53	290.25	5.6707	0.183	3	0.0209	0.4	0.051	0.095	2.101	2.3455	0.890772	0.075214	0.371337	0.353394	5.03858	10.44	1953	2.81	0.215
77	2019	0	0	1	263.72	5.57	256.6	5.55	259.03	5.56	295.8	5.6897	0.1909	3	0.0212	0.38	0.049	0.082	2.037	2.3657	1.02965	0.063356	0.492906	0.35771	5.08897	10.16	1954	3.56	0.223
77	2020	0	0	1	276.5	5.62	274.89	5.62	263.51	5.57	305.41	5.7216	0.1988	2	0.0265	0.38	0.045	0.082	2.051	2.3781	0.996101	0.064763	0.586495	0.385969	5.13986	10.44	1955	3.68	0.256
77	2021	0	0	1	301.26	5.71	308.81	5.73	280.77	5.64	313.57	5.748	0.2067	2	0.0261	0.307	0.043	0.089	1.98	2.372	1.21484	0.065129	0.696114	0.388731	5.19126	10.49	1956	2.95	0.268
77	2022	0	0	1	308.67	5.73	329.87	5.8	262.75	5.57	322.12	5.7749	0.2088	2	0.0269	0.495	0.04	0.089	2.078	2.3991	1.35409	0.052225	0.755351	0.394278	5.24317	10.53	1957	3.74	0.286
78	2011	0	0	1	68.16	4.22	77.63	4.35	75.85	4.33	22.94	3.1329	0.132	2	0.0076	0.446	0.071	0.062	1.877	2.3172	0.653167	0.085913	0.022994	0.332124	6.98	10.41	1946	2	0.153
78	2012	0	0	1	105.78	4.66	107.47	4.68	118.75	4.78	76.59	4.3385	0.1395	2	0.0069	0.493	0.07	0.063	1.785	2.33	0.684064	0.082813	0.027462	0.345833	6.9552	10.67	1947	2.05	0.165
78	2013	0	0	1	146.75	4.99	134.66	4.9	163.69	5.1	155.88	5.0491	0.1471	3	0.0076	0.477	0.065	0.144	1.785	2.341	0.720123	0.078967	0.067891	0.3709	6.9768	10.4	1948	2.49	0.163
78	2014	0	0	1	163.72	5.1	167.61	5.12	165.2	5.11	148.19	4.9985	0.1546	2	0.0077	0.476	0.061	0.136	1.81	2.3685	0.738909	0.07467	0.120017	0.378821	6.9995	10.67	1949	2.49	0.172
78	2015	0	0	1	195.19	5.27	186.47	5.23	188.76	5.24	235.67	5.4624	0.1622	2	0.0084	0.467	0.058	0.162	1.769	2.3792	0.770697	0.071738	0.17314	0.387421	6.9944	10.4	1950	2.39	0.186
78	2016	0	0	1	226.78	5.42	214.68	5.37	234.75	5.46	252.31	5.5306	0.1697	2	0.0091	0.469	0.056	0.147	1.838	2.3945	0.788454	0.070365	0.235984	0.398723	7.06434	10.68	1951	2.3	0.192
78	2017	0	0	1	251.6	5.53	235	5.46	274.14	5.61	265.47	5.5815	0.1773	2	0.0109	0.47	0.054	0.13	1.903	2.38095	0.791277	0.062281	0.338636	0.353478	7.13499	10.39	1952	3.04	0.199
78	2018	0	0	1	263.82	5.58	254.52	5.54	267.47	5.59	287.9	5.6626	0.1848	2	0.0125	0.47	0.051	0.127	1.981	2.42	0.847121	0.057821	0.448038	0.372963	7.20634	10.66	1953	2.95	0.215
78	2019	0	0	1	277.15	5.62	272.4	5.61	274.07	5.61	298.44	5.6986	0.1924	2	0.0123	0.46	0.049	0.114	2.12	2.4251	0.918778	0.048797	0.594089	0.389234	7.2784	10.43	1954	3.7	0.223
78	2020	0	0	1	289.86	5.67	288.12	5.66	281.41	5.64	310.96	5.7397	0.1999	1	0.0138	0.45	0.045	0.115	2.096	2.4378	0.897586	0.043743	0.70615	0.415974	7.35119	10.66	1955	3.79	0.256
78	2021	0	0	1	313.47	5.75	319.48	5.77	298.43	5.7	320.94	5.7713	0.2075	1	0.013	0.315	0.043	0.117	2.082	2.4262	1.06401	0.046865	0.837267	0.434159	7.4247	10.71	1956	2.99	0.268
78	2022	0	0	1	320.9	5.77	341.05	5.83	280.63	5.64	327.57	5.7917	0.2099	2	0.0133	0.304	0.04	0.117	2.072	2.372	1.14225	0.039089	0.909876	0.449174	7.49894	10.76	1957	3.35	0.286
79	2011	0	0	1	72.64	4.29	83.99	4.43	70.12	4.25	39.77	3.6831	0.1107	2	0.0056	0.307	0.071	0.07	1.772	2.3616	0.773291	0.146341	0.021443	0.373373	7.0668	10.61	1946	1.87	0.153
79	2012	0	0	1	110.47	4.7	113.13	4.73	124.62	4.83	75.99	4.3306	0.1178	2	0.0064	0.495	0.07	0.071	1.791	2.372	0.788198	0.130417	0.026054	0.423287	7.0548	10.6	1947	2.05	0.165
79	2013	0	0	1	148.82	5	139.82	4.94	170.34	5.14	139.4	4.9373	0.125	2	0.0064	0.479	0.065	0.082	1.717	2.3831	0.807704	0.118303	0.03136	0.465269	7.0639	10.58	1948	2.49	0.163
79	2014	0	0	1	168.42	5.13	172.6	5.15	169.3	5.13	153.03	5.0306	0.1321	2	0.0071	0.476	0.061	0.082	1.763	2.4223	0.823944	0.106535	0.053747	0.468467	7.0852	10.56	1949	2.49	0.172
79	2015	0	0	1	197.83	5.29	191.1	5.25	190.46	5.25	233.47	5.4531	0.1393	1	0.0075	0.466	0.058	0.086	1.783	2.4309	0.851567	0.101301	0.080642	0.456091	7.0833	10.52	1950	2.39	0.186
79	2016	0	0	1	222.83	5.41	216.3	5.38	227.54	5.43	235.84	5.4632	0.1465	1	0.0086	0.455	0.056	0.081	1.791	2.4399	0.898409	0.094118	0.110841	0.467426	7.15413	10.48	1951	2.29	0.192
79	2017	0	0	1	252.55	5.53	238.38	5.47	274.93	5.62	258.69	5.5556	0.1536	1	0.0108	0.35	0.054	0.075	1.806	2.40415	0.963509	0.098729	0.148597	0.400701	7.22567	10.42	1952	2.79	0.199
79	2018	0	0	1	267.95	5.59	257.78	5.55	271.49	5.6	295.09	5.6873	0.1608	2	0.0116	0.34	0.051	0.072	1.902	2.4442	1.09891	0.100495	0.177399	0.421255	7.29793	10.3	1953	2.64	0.215
79	2019	0	0	1	280.65	5.64	275.58	5.62	278.46	5.63	301.4	5.7084	0.1679	2	0.0125	0.33	0.049	0.071	1.959	2.446	1.28049	0.090118	0.237066	0.431482	7.37091	10.08	1954	3.45	0.223
79	2020	0	0	1	293.47	5.68	291.51	5.68	286.67	5.66	312.33	5.7441	0.1751	1	0.0145	0.32	0.045	0.076	1.841	2.4574	1.26479	0.081621	0.283948	0.463829	7.44462	10.3	1955	3.56	0.256
79	2021	0	0	1	318.34	5.76	326.15	5.79	303.73	5.72	319.16	5.7657	0.1823	1	0.0137	0.356	0.043	0.068	1.827	2.4478	1.4609	0.084327	0.33921	0.486306	7.51907	10.35	1956	3.04	0.268
79	2022	0	0	1	325.89	5.79	348.81	5.85	284.13	5.65	326.1	5.7872	0.1851	1	0.0132	0.345	0.04	0.078	2.23	2.4262	1.57884	0.064143	0.365938	0.507491	7.59426	10.4	1957	3.44	0.286
80	2011	0	0	1	65.62	4.18	71.39	4.27	79.77	4.38	20.85	3.0374	0.1501	3	0.0091	0.404	0.071	0.057	1.973	2.3163	0.712183	0.084371	0.021514	0.290653	8.7631	10.37	1946	1.96	0.153
80	2012	0	0	1	105.41	4.66	101.54	4.62	124.58	4.82	83.37	4.4233	0.1579	2	0.0096	0.454	0.07	0.061	1.985	2.327	0.743234	0.086922	0.026182	0.336058	8.7498	10.37	1947	2.01	0.165
80	2013	0	0	1	145.03	4.98	128.18	4.85	168.4	5.13	158.17	5.0637	0.1656	3	0.0098	0.435	0.065	0.134	2.009	2.3405	0.779629	0.083618	0.06366	0.367192	8.7748	10.37	1948	2.47	0.163
80	2014	0	0	1	161.96	5.09	158.78	5.07	160.8	5.08	174.55	5.1622	0.1734	2	0.0093	0.441	0.061	0.155	1.936	2.3721	0.816255	0.080103	0.113639	0.384248	8.7871	10.37	1949	2.45	0.172
80	2015	0	0	1	186.47	5.23	177.22	5.18	180.67	5.2	227.54	5.4273	0.1812	2	0.0101	0.428	0.058	0.153	1.953	2.3914	0.875317	0.072201	0.171139	0.399587	8.7783	10.36	1950	2.34	0.186
80	2016	0	0	1	220.16	5.39	206.7	5.33	228.88	5.43	248.77	5.5165	0.189	2	0.0104	0.417	0.056	0.145	2.024	2.4105	0.891514	0.065275	0.254169	0.430413	8.86608	10.37	1951	2.26	0.192
80	2017	0	0	1	247.08	5.51	228.5	5.43	271.57	5.6	263.92	5.5756	0.1968	2	0.0104	0.39	0.054	0.139	2.083	2.37715	0.879719	0.058155	0.393508	0.354951	8.95474	10.36	1952	2.89	0.199
80	2018	0	0	1	260.34	5.56	250.06	5.52	263.36	5.57	288.83	5.6659	0.2045	2	0.0126	0.39	0.051	0.137	2.119	2.4138	0.936645	0.061041	0.526036	0.402644	9.04429	10.47	1953	2.79	0.215
80	2019	0	0	1	274.89	5.62	270.06	5.6	271.98	5.61	296.13	5.6908	0.2123	2	0.0182	0.38	0.049	0.121	2.19	2.394	1.07768	0.056677	0.696983	0.430379	9.13473	10.14	1954	3.56	0.223
80	2020	0	0	1	287.34	5.66	286.06	5.66	279.55	5.63	305.75	5.7228	0.2201	2	0.0172	0.36	0.045	0.129	2.159	2.4064	1.05158	0.054963	0.827831	0.445332	9.22608	10.47	1955	3.64	0.256
80	2021	0	0	1	313.33	5.75	321.27	5.77	295.28	5.69	319.91	5.768	0.2279	2	0.0174	0.452	0.043	0.084	1.828	2.4107	1.22864	0.057463	0.980808	0.432312	9.31834	10.52	1956	3.22	0.268
80	2022	0	0	1	319.45	5.77	340.97	5.83	275.31	5.62	328.63	5.7949	0.2301	2	0.0173	0.441	0.04	0.091	1.832	2.4478	1.34006	0.042982	1.06723	0.462562	9.41153	10.57	1957	3.61	0.286
81	2011	0	1	1	50.35	3.92	48.47	3.88	65.15	4.18	29.65	3.3895	0.1055	5	0.0182	0.473	0.071	0.053	2.363	2.2168	0.575396	0.020056	0.012575	0.273698	6.488	9.44	1946	2.05	0.153
81	2012	0	1	1	89.31	4.49	83.14	4.42	104.32	4.65	82.39	4.4115	0.1088	5	0.019	0.537	0.07	0.056	2.376	2.231	0.658898	0.021467	0.01562	0.288899	6.5489	9.59	1947	2.12	0.165
81	2013	0	1	1	129.62	4.86	112.29	4.72	136.05	4.91	175.16	5.1657	0.1122	6	0.0186	0.531	0.065	0.115	2.174	2.2457	0.751396	0.024324	0.036531	0.331253	6.7118	9.41	1948	2.56	0.163
81	2014	0	1	1	137.83	4.93	145.56	4.98	115.56	4.75	152.77	5.0289	0.1155	4	0.0179	0.555	0.061	0.115	2.182	2.2606	0.768151	0.025824	0.054754	0.346788	6.813	9.62	1949	2.59	0.172
81	2015	0	1	1	170.02	5.14	165.25	5.11	145.08	4.98	231.06	5.4427	0.1189	4	0.0214	0.556	0.058	0.119	2.166	2.2734	0.798002	0.026121	0.082802	0.395497	6.8747	9.37	1950	2.53	0.186
81	2016	0	1	1	206.03	5.33	200.45	5.3	201.94	5.31	231.86	5.4461	0.1222	3	0.0197	0.582	0.056	0.103	2.196	2.2811	0.833804	0.025394	0.11225	0.426791	6.94345	9.67	1951	2.44	0.192
81	2017	0	1	1	235.77	5.46	224.48	5.41	249.47	5.52	248.22	5.5143	0.1256	4	0.0188	0.43	0.054	0.101	2.262	2.51305	0.851589	0.032055	0.161485	0.458545	7.01288	9.32	1952	2.98	0.199
81	2018	0	1	1	249.79	5.52	243.8	5.5	241.07	5.49	285.4	5.6539	0.1289	3	0.0196	0.43	0.051	0.098	2.325	2.3144	0.931978	0.029359	0.203635	0.475601	7.08301	9.65	1953	2.88	0.215
81	2019	0	1	1	263.25	5.57	261.61	5.57	250.78	5.52	291.34	5.6745	0.1323	3	0.0193	0.41	0.049	0.089	2.399	2.3627	0.995102	0.026951	0.271677	0.492466	7.15384	9.43	1954	3.61	0.223
81	2020	0	1	1	276.22	5.62	279.37	5.63	254.22	5.54	305.81	5.723	0.1356	3	0.0235	0.41	0.045	0.089	2.356	2.3719	0.954831	0.029464	0.324876	0.520389	7.22538	9.65	1955	3.73	0.256
81	2021	0	1	1	300.98	5.71	308.54	5.73	280.73	5.64	312.86	5.7457	0.139	3	0.0199	0.318	0.043	0.084	1.687	2.3765	1.19525	0.030273	0.387492	0.548325	7.29763	9.7	1956	2.97	0.268
81	2022	0	1	1	306.09	5.72	327.35	5.79	258.58	5.56	322.24	5.7753	0.1456	3	0.0194	0.305	0.04	0.077	2.351	2.3838	1.24918	0.021534	0.418476	0.56386	7.37061	9.75	1957	3.35	0.286
82	2011	1	0	1	86.18	4.46	99.86	4.6	93.61	4.54	27.51	3.3145	0.0928	2	0.011	0.529	0.056	0.16	1.389	2.4607	2.33958	0.117076	0.122607	0.58061	4.192	10.5	1946	1.82	0.111
82	2012	1	0	1	147.96	5	155.7	5.05	170.63	5.14	81.21	4.397	0.0955	2	0.0112	0.514	0.056	0.19	1.512	2.4757	2.20659	0.116923	0.167017	0.639229	4.2274	10.54	1947	2.07	0.117
82	2013	1	0	1	189.27	5.24	183.85	5.21	215.29	5.37	159.91	5.0746	0.0981	2	0.0113	0.503	0.053	0.202	1.445	2.4968	2.20525	0.105824	0.174871	0.67011	4.2577	10.6	1948	2.5	0.123
82	2014	1	0	1	199.4	5.3	217.5	5.38	196.66	5.28	144.64	4.9742	0.1008	2	0.0118	0.503	0.05	0.206	1.46	2.5218	2.21115	0.102286	0.265979	0.718106	4.3128	10.68	1949	2.52	0.149
82	2015	1	0	1	231.13	5.44	238.42	5.47	223.28	5.41	221.32	5.3996	0.1034	1	0.013	0.497	0.048	0.205	1.452	2.5527	2.22834	0.096163	0.379039	0.815231	4.3625	10.8	1950	2.29	0.154
82	2016	1	0	1	246.92	5.51	248.47	5.52	251.42	5.53	233.63	5.4537	0.106	1	0.0132	0.493	0.046	0.205	1.423	2.5819	2.25079	0.089901	0.518928	0.877133	4.40613	10.98	1951	2.43	0.166
82	2017	1	0	1	285.43	5.65	267.13	5.59	325.68	5.79	272.75	5.6086	0.1087	1	0.0137	0.32	0.044	0.203	1.406	2.3553	2.26714	0.084041	0.788364	0.930862	4.45019	11.23	1952	2.53	0.177
82	2018	1	0	1	302.98	5.71	287.59	5.66	316.65	5.76	329	5.7961	0.1113	1	0.0151	0.32	0.042	0.205	1.403	2.6156	2.6558	0.084147	1.02753	0.971395	4.49469	11.5	1953	2.35	0.188
82	2019	1	0	1	321.65	5.77	310.42	5.74	331.96	5.81	340.01	5.829	0.114	1	0.0149	0.31	0.039	0.208	1.445	2.6412	2.68246	0.078098	1.33864	1.00575	4.53963	11.64	1954	3.47	0.197
82	2020	1	0	1	334.48	5.81	326.49	5.79	349.75	5.86	333.13	5.8085	0.1166	1	0.0157	0.31	0.036	0.221	1.401	2.66	2.58598	0.079931	1.53313	1.03375	4.58503	11.5	1955	3.23	0.228
82	2021	1	0	1	359.68	5.89	371.79	5.92	354.3	5.87	329.5	5.7976	0.1192	1	0.0158	0.35	0.035	0.228	1.338	2.6601	3.07369	0.081892	1.77091	1.02365	4.63088	11.55	1956	3.16	0.238
82	2022	1	0	1	361.07	5.89	392.78	5.97	317.09	5.76	336.28	5.818	0.1266	2	0.0154	0.337	0.032	0.24	1.387	2.3765	3.29563	0.068215	1.93619	1.03837	4.67719	11.6	1957	3.39	0.255
83	2011	0	0	1	81.77	4.4	98.61	4.59	84.13	4.43	21.85	3.0842	0.0901	2	0.0097	0.406	0.056	0.124	1.519	2.3631	1.76208	0.154021	0.079697	0.424653	5.872	11.1	1946	1.72	0.111
83	2012	0	0	1	129.17	4.86	137.35	4.92	141.87	4.95	79.09	4.3706	0.0941	2	0.012	0.41	0.056	0.127	1.516	2.3838	1.7168	0.144474	0.103504	0.455444	5.8854	11.1	1947	1.97	0.117
83	2013	0	0	1	168.04	5.12	165.33	5.11	186.3	5.23	143.78	4.9683	0.098	2	0.0137	0.387	0.053	0.128	1.488	2.3968	1.75249	0.129761	0.106061	0.483506	5.9102	11.1	1948	2.39	0.123
83	2014	0	0	1	186.1	5.23	198.25	5.29	178.69	5.19	159.44	5.0717	0.102	2	0.0124	0.379	0.05	0.135	1.472	2.4052	1.78845	0.11987	0.155636	0.507914	5.9472	11.1	1949	2.38	0.149
83	2015	0	0	1	213.31	5.36	216.16	5.38	197.33	5.28	232.98	5.451	0.106	2	0.0152	0.368	0.048	0.134	1.507	2.4156	1.87002	0.109735	0.219143	0.540402	5.98	11.09	1950	2.12	0.154
83	2016	0	0	1	228.33	5.43	225.82	5.42	231.77	5.45	230.43	5.44	0.11	2	0.0134	0.358	0.046	0.131	1.403	2.4168	1.81969	0.09978	0.271618	0.565347	6.0398	11.11	1951	2.27	0.166
83	2017	0	0	1	258.55	5.56	243.96	5.5	283.73	5.65	261	5.5645	0.114	1	0.0153	0.41	0.044	0.125	1.487	2.56875	1.74001	0.088133	0.442993	0.571776	6.1002	11.04	1952	2.72	0.177
83	2018	0	0	1	274.4	5.61	262.88	5.57	279.45	5.63	303.27	5.7146	0.1179	1	0.0149	0.4	0.042	0.123	1.469	2.4295	1.79993	0.085109	0.555101	0.590232	6.1612	11.2	1953	2.54	0.188
83	2019	0	0	1	288.94	5.67	281.9	5.64	288.35	5.66	313.26	5.747	0.1219	1	0.015	0.39	0.039	0.124	1.565	2.4639	1.81679	0.083354	0.724273	0.614375	6.22281	11.16	1954	3.61	0.197
83	2020	0	0	1	301.13	5.71	297.09	5.69	299.61	5.7	317.27	5.7597	0.1259	1	0.0147	0.38	0.036	0.145	1.658	2.4865	1.77226	0.082408	0.83076	0.626754	6.28504	11.2	1955	3.34	0.228
83	2021	0	0	1	330.28	5.8	339.98	5.83	317.68	5.76	321.18	5.772	0.1299	1	0.0133	0.418	0.035	0.136	1.593	2.4718	1.95363	0.082068	0.961049	0.642168	6.34789	11.25	1956	3.29	0.238
83	2022	0	0	1	334.23	5.81	361.56	5.89	288.54	5.66	327.04	5.7901	0.1359	1	0.0151	0.403	0.032	0.133	1.621	2.6601	2.06172	0.066622	1.04556	0.667037	6.41137	11.3	1957	3.53	0.255
84	2011	0	0	1	81.83	4.4	94.06	4.54	88.92	4.49	28.56	3.352	0.0803	3	0.0071	0.544	0.056	0.126	1.785	2.4206	1.87067	0.049507	0.051631	0.278657	6.7738	10.77	1946	1.83	0.111
84	2012	0	0	1	127.24	4.85	129.08	4.86	139.71	4.94	98.5	4.5901	0.0844	4	0.0076	0.549	0.056	0.132	1.769	2.4331	1.864	0.042424	0.06606	0.318133	6.7392	10.77	1947	2.11	0.117
84	2013	0	0	1	169.68	5.13	160.24	5.08	183.04	5.21	176.56	5.1737	0.0885	4	0.0073	0.519	0.053	0.127	1.689	2.4388	1.77137	0.035833	0.063736	0.361311	6.8503	10.77	1948	2.52	0.123
84	2014	0	0	1	180.98	5.2	193.46	5.27	170.67	5.14	158.53	5.0659	0.0926	3	0.009	0.498	0.05	0.129	1.726	2.4744	1.67873	0.028997	0.094893	0.379304	6.7442	10.77	1949	2.51	0.149
84	2015	0	0	1	211.38	5.35	212.68	5.36	194.51	5.27	237.75	5.4712	0.0967	3	0.0094	0.489	0.048	0.129	1.754	2.5061	1.62993	0.022741	0.139976	0.433703	6.7119	10.77	1950	2.28	0.154
84	2016	0	0	1	229.53	5.44	221.33	5.4	233.84	5.45	248.8	5.5166	0.1007	3	0.0101	0.487	0.046	0.126	1.774	2.5354	1.5704	0.020324	0.187091	0.428924	6.77902	10.78	1951	2.42	0.166
84	2017	0	0	1	260.22	5.56	239.38	5.48	295.54	5.69	264.84	5.5791	0.1048	3	0.0164	0.32	0.044	0.136	1.791	2.4162	1.58995	0.016805	0.327159	0.440327	6.84681	10.74	1952	2.53	0.177
84	2018	0	0	1	273.98	5.61	259.09	5.56	290.21	5.67	293.63	5.6823	0.1089	3	0.0167	0.31	0.042	0.123	1.804	2.5556	1.66005	0.01689	0.395113	0.451315	6.91528	10.89	1953	2.33	0.188
84	2019	0	0	1	286.74	5.66	279.15	5.63	291.6	5.68	302.99	5.7137	0.113	3	0.0172	0.49	0.039	0.129	1.912	2.528	1.74532	0.011446	0.516216	0.460493	6.98443	10.87	1954	3.78	0.197
84	2020	0	0	1	297.22	5.69	293.45	5.68	299.18	5.7	306.1	5.7239	0.1171	3	0.0159	0.47	0.036	0.142	1.908	2.5412	1.69478	0.010999	0.592899	0.464601	7.05427	10.89	1955	3.47	0.228
84	2021	0	0	1	331.36	5.8	341.18	5.83	321.52	5.77	316.8	5.7583	0.1212	3	0.0157	0.339	0.035	0.142	1.797	2.5355	2.07718	0.011385	0.686788	0.486663	7.12482	10.93	1956	3.14	0.238
84	2022	0	0	1	337.06	5.82	364.93	5.9	292.9	5.68	325.28	5.7847	0.1271	3	0.0179	0.324	0.032	0.139	1.931	2.4718	2.24534	0.008432	0.74515	0.504748	7.19606	10.98	1957	3.36	0.255
85	2011	0	0	1	86.51	4.46	94.84	4.55	91.55	4.52	49.83	3.9086	0.104	2	0.0071	0.44	0.056	0.121	1.759	2.3173	1.20009	0.140707	0.036671	0.450481	8.7625	10.59	1946	1.75	0.111
85	2012	0	0	1	128.16	4.85	125.03	4.83	150.36	5.01	98.16	4.5866	0.108	2	0.0073	0.399	0.056	0.122	1.765	2.3414	1.18299	0.134135	0.046923	0.492511	8.8	10.65	1947	1.96	0.117
85	2013	0	0	1	165.88	5.11	152.14	5.02	189.24	5.24	168.78	5.1286	0.1121	2	0.0069	0.385	0.053	0.123	1.742	2.3534	1.22631	0.123433	0.04938	0.531888	8.836	10.57	1948	2.38	0.123
85	2014	0	0	1	175.41	5.17	183.7	5.21	176.85	5.18	145.43	4.9797	0.1161	2	0.0069	0.384	0.05	0.1	1.714	2.3732	1.31037	0.113487	0.072581	0.574232	8.8925	10.68	1949	2.39	0.149
85	2015	0	0	1	205.98	5.33	203.44	5.32	198.72	5.29	227.58	5.4275	0.1202	2	0.0079	0.37	0.048	0.136	1.669	2.3935	1.34127	0.106907	0.106281	0.633705	8.9144	10.52	1950	2.12	0.154
85	2016	0	0	1	220.65	5.4	216.57	5.38	232.38	5.45	212.82	5.3604	0.1243	2	0.0087	0.37	0.046	0.134	1.68	2.4095	1.34259	0.104336	0.144062	0.661449	9.00354	10.76	1951	2.29	0.166
85	2017	0	0	1	252.92	5.53	237.68	5.47	281.72	5.64	250.94	5.5252	0.1283	2	0.0095	0.3	0.044	0.131	1.639	2.4867	1.36374	0.098072	0.217359	0.619213	9.09358	10.41	1952	2.49	0.177
85	2018	0	0	1	272.74	5.61	258.62	5.56	277.02	5.62	311.59	5.7417	0.1324	2	0.0101	0.31	0.042	0.135	1.66	2.4156	1.38972	0.095156	0.276981	0.635944	9.18451	10.78	1953	2.33	0.188
85	2019	0	0	1	287.34	5.66	279.03	5.63	287.05	5.66	315.31	5.7536	0.1364	2	0.0116	0.3	0.039	0.129	1.779	2.4175	1.49058	0.092839	0.362592	0.652308	9.27636	10.58	1954	3.45	0.197
85	2020	0	0	1	300.48	5.71	296.65	5.69	297.08	5.69	319.36	5.7663	0.1405	2	0.0111	0.3	0.036	0.141	1.717	2.4358	1.46724	0.093301	0.417269	0.657772	9.36912	10.78	1955	3.21	0.228
85	2021	0	0	1	330.32	5.8	340.84	5.83	314.81	5.75	323.77	5.78	0.1446	2	0.0125	0.292	0.035	0.137	1.722	2.4155	1.89877	0.096784	0.48428	0.67129	9.46282	10.82	1956	3.05	0.238
85	2022	0	0	1	333.11	5.81	360.04	5.89	285.46	5.65	330.82	5.8016	0.1505	2	0.0115	0.28	0.032	0.142	1.755	2.5355	2.09206	0.096481	0.523949	0.677467	9.55744	10.87	1957	3.27	0.255
86	2011	0	1	1	77.79	4.35	86.82	4.46	91.89	4.52	22.35	3.1068	0.1135	3	0.0068	0.459	0.056	0.101	1.839	2.3105	1.12639	0.106973	0.019219	0.395902	4.4852	10.33	1946	1.76	0.111
86	2012	0	1	1	119.58	4.78	117.92	4.77	143.71	4.97	81.23	4.3973	0.1182	3	0.0082	0.463	0.056	0.112	1.843	2.3217	1.11295	0.100082	0.027905	0.420122	4.4911	10.35	1947	2.02	0.117
86	2013	0	1	1	160.91	5.08	145.08	4.98	189.13	5.24	161.88	5.0869	0.1228	3	0.0089	0.453	0.053	0.119	1.82	2.3336	1.18982	0.0974	0.029826	0.445486	4.507	10.32	1948	2.45	0.123
86	2014	0	1	1	172.7	5.15	177.82	5.18	172.99	5.15	155.27	5.0452	0.1274	2	0.0088	0.461	0.05	0.123	1.832	2.3675	1.18863	0.090842	0.044803	0.44094	4.5323	10.36	1949	2.47	0.149
86	2015	0	1	1	201.49	5.31	196.68	5.28	192.34	5.26	233.98	5.4552	0.1321	2	0.011	0.444	0.048	0.124	1.846	2.3917	1.20418	0.079942	0.065754	0.502617	4.5361	10.3	1950	2.22	0.154
86	2016	0	1	1	218.39	5.39	209.09	5.34	227.51	5.43	232.51	5.4489	0.1367	2	0.0113	0.44	0.046	0.125	1.912	2.4068	1.19961	0.068068	0.089832	0.484377	4.58146	10.39	1951	2.37	0.166
86	2017	0	1	1	249.64	5.52	231.85	5.45	285.73	5.66	242.8	5.4923	0.1413	2	0.0132	0.34	0.044	0.123	1.868	2.42785	1.31933	0.059083	0.138378	0.524887	4.62728	10.27	1952	2.58	0.177
86	2018	0	1	1	269.89	5.6	253.61	5.54	286.75	5.66	293.01	5.6802	0.1459	2	0.0141	0.34	0.042	0.122	1.857	2.438	1.42385	0.057724	0.17435	0.509288	4.67355	10.53	1953	2.4	0.188
86	2019	0	1	1	283.8	5.65	273.34	5.61	290.81	5.67	305.64	5.7224	0.1506	2	0.0148	0.33	0.039	0.122	1.918	2.4029	1.54339	0.044888	0.229127	0.63153	4.72028	10.06	1954	3.5	0.197
86	2020	0	1	1	295.53	5.69	290.85	5.67	294.68	5.69	312.57	5.7448	0.1552	2	0.0141	0.34	0.036	0.142	1.952	2.4165	1.52035	0.043895	0.264684	0.626667	4.76749	10.53	1955	3.28	0.228
86	2021	0	1	1	327.33	5.79	336.17	5.82	313.46	5.75	323.37	5.7788	0.1598	2	0.0154	0.413	0.035	0.14	1.896	2.4068	1.97148	0.047534	0.308345	0.701301	4.81516	10.58	1956	3.28	0.238
86	2022	0	1	1	328.8	5.8	354.8	5.87	282.25	5.64	327.56	5.7917	0.1652	2	0.0191	0.394	0.032	0.141	1.849	2.4155	2.28177	0.041637	0.332385	0.707918	4.86331	10.62	1957	3.51	0.255
87	2011	0	0	1	77.1	4.35	87.3	4.47	87.27	4.47	24.94	3.2165	0.1057	2	0.0056	0.518	0.056	0.133	1.899	2.3456	1.33946	0.085206	0.05807	0.377818	5.3296	10.85	1946	1.81	0.111
87	2012	0	0	1	118.88	4.78	119.3	4.78	143.19	4.96	73.34	4.2951	0.1119	2	0.0058	0.519	0.056	0.145	1.87	2.3606	1.35034	0.075774	0.077436	0.419714	5.3395	10.85	1947	2.08	0.117
87	2013	0	0	1	156.07	5.05	146.97	4.99	181.81	5.2	139.33	4.9368	0.1182	2	0.0066	0.503	0.053	0.152	1.866	2.3717	1.37319	0.070851	0.083847	0.4494	5.3347	10.85	1948	2.5	0.123
87	2014	0	0	1	175.02	5.16	180.79	5.2	175.2	5.17	155.64	5.0475	0.1245	2	0.0069	0.5	0.05	0.158	1.888	2.3915	1.36511	0.067596	0.126659	0.469616	5.3514	10.85	1949	2.51	0.149
87	2015	0	0	1	204.52	5.32	199.88	5.3	195.18	5.27	236.82	5.4673	0.1308	2	0.0085	0.492	0.048	0.161	1.924	2.4075	1.33167	0.060202	0.182091	0.522659	5.3509	10.85	1950	2.28	0.154
87	2016	0	0	1	220.6	5.4	211.11	5.35	229.32	5.44	236.11	5.4643	0.137	2	0.0093	0.487	0.046	0.17	2.022	2.4134	1.27608	0.05395	0.244722	0.566854	5.40441	10.85	1951	2.44	0.166
87	2017	0	0	1	245.75	5.5	224.84	5.42	277.6	5.63	256.96	5.5489	0.1433	2	0.0114	0.47	0.044	0.154	2.013	2.45745	1.31474	0.046284	0.330282	0.476278	5.45845	10.84	1952	2.86	0.177
87	2018	0	0	1	262.11	5.57	246.02	5.51	274.29	5.61	293.13	5.6806	0.1496	2	0.0128	0.47	0.042	0.155	1.984	2.4462	1.37871	0.048211	0.42347	0.484362	5.51304	10.76	1953	2.68	0.188
87	2019	0	0	1	281.78	5.64	270.99	5.6	285.5	5.65	310.69	5.7388	0.1558	2	0.0142	0.46	0.039	0.139	2.151	2.449	1.47509	0.038792	0.553093	0.491094	5.56817	10.49	1954	3.75	0.197
87	2020	0	0	1	293.21	5.68	287.28	5.66	292.48	5.68	314.09	5.7497	0.1621	2	0.0155	0.46	0.036	0.063	2.035	2.4751	1.43523	0.034879	0.635058	0.538458	5.62385	10.76	1955	3.48	0.228
87	2021	0	0	1	325.43	5.79	334.05	5.81	309.8	5.74	325.38	5.785	0.1684	2	0.016	0.321	0.035	0.153	2.038	2.4581	1.71797	0.033711	0.735399	0.570537	5.68009	10.81	1956	3.13	0.238
87	2022	0	0	1	330.14	5.8	354.71	5.87	283.85	5.65	333.16	5.8086	0.1721	2	0.0159	0.307	0.032	0.153	2.029	2.4068	1.87867	0.030971	0.798334	0.593296	5.73689	10.86	1957	3.35	0.255
88	2011	0	0	1	79.46	4.38	96.51	4.57	83.8	4.43	15.27	2.7259	0.0935	3	0.0077	0.626	0.056	0.09	1.764	2.391	1.49665	0.047507	0.026767	0.355319	4.2869	9.84	1946	1.89	0.111
88	2012	0	0	1	125.47	4.83	128.93	4.86	149.78	5.01	69.85	4.2464	0.096	3	0.0083	0.657	0.056	0.093	1.807	2.4036	1.56204	0.045259	0.052374	0.407437	4.3011	9.85	1947	2.21	0.117
88	2013	0	0	1	166.92	5.12	158.3	5.06	194.32	5.27	145.6	4.9809	0.0985	3	0.0089	0.638	0.053	0.096	1.702	2.4174	1.70399	0.03875	0.055753	0.457879	4.326	9.86	1948	2.63	0.123
88	2014	0	0	1	179.43	5.19	191.12	5.25	181.37	5.2	137.28	4.922	0.101	3	0.0088	0.63	0.05	0.158	1.853	2.4442	1.76023	0.034194	0.087016	0.48735	4.3417	9.88	1949	2.64	0.149
88	2015	0	0	1	209.87	5.35	210.77	5.35	204.33	5.32	216.99	5.3799	0.1035	3	0.0106	0.62	0.048	0.105	1.692	2.4605	1.77572	0.028475	0.124035	0.530684	4.3685	9.94	1950	2.44	0.154
88	2016	0	0	1	222.1	5.4	221.86	5.4	235.07	5.46	199.33	5.2949	0.1059	2	0.0123	0.613	0.046	0.104	1.687	2.4743	1.67368	0.025958	0.165734	0.559875	4.41219	10.04	1951	2.56	0.166
88	2017	0	0	1	253.8	5.54	241.45	5.49	290.04	5.67	228.75	5.4326	0.1084	3	0.0151	0.48	0.044	0.108	1.638	2.4267	1.73609	0.022487	0.210097	0.551728	4.45631	10.27	1952	2.86	0.177
88	2018	0	0	1	277.19	5.62	260.92	5.56	296.75	5.69	295.35	5.6882	0.1109	3	0.0153	0.47	0.042	0.109	1.676	2.5081	1.7914	0.021472	0.320103	0.598978	4.50087	10.56	1953	2.68	0.188
88	2019	0	0	1	294.95	5.69	280.43	5.64	311.48	5.74	312.87	5.7458	0.1134	3	0.0176	0.48	0.039	0.13	1.912	2.534	1.83754	0.020187	0.418671	0.615955	4.54588	10.67	1954	3.76	0.197
88	2020	0	0	1	307.33	5.73	297.16	5.69	321.5	5.77	315.21	5.7532	0.1159	3	0.0191	0.48	0.036	0.142	1.909	2.5476	1.7991	0.01975	0.48138	0.625795	4.59134	10.56	1955	3.49	0.228
88	2021	0	0	1	333.52	5.81	336.53	5.82	332.86	5.81	324.8	5.7832	0.1184	3	0.0183	0.377	0.035	0.136	1.807	2.5315	2.15182	0.01979	0.558203	0.636727	4.63725	10.61	1956	3.21	0.238
88	2022	0	0	1	332.04	5.81	355.57	5.87	289.45	5.67	331.77	5.8044	0.1259	4	0.0187	0.359	0.032	0.138	1.766	2.4581	2.44756	0.015143	0.604622	0.651247	4.68362	10.66	1957	3.44	0.255
89	2011	0	0	3	67.99	4.22	74.11	4.31	80.4	4.39	25.25	3.2288	0.1262	4	0.011	0.722	0.056	0.088	1.511	2.2778	1.01619	0.036005	0.008972	0.287688	2.8554	8.99	1946	1.96	0.111
89	2012	0	0	3	107.11	4.67	105.33	4.66	133.45	4.89	65.14	4.1765	0.1327	4	0.0121	0.739	0.056	0.095	1.559	2.305	1.09476	0.035106	0.012027	0.316891	2.8585	8.99	1947	2.28	0.117
89	2013	0	0	3	149.34	5.01	132.96	4.89	175.83	5.17	155.27	5.0452	0.1392	4	0.014	0.71	0.053	0.095	1.576	2.3157	1.17078	0.032869	0.012623	0.347286	2.8741	8.99	1948	2.69	0.123
89	2014	0	0	3	163.35	5.1	166.9	5.12	164.77	5.1	149.04	5.0042	0.1457	4	0.0156	0.723	0.05	0.1	1.589	2.3511	1.30434	0.033171	0.018877	0.381072	2.8906	8.99	1949	2.73	0.149
89	2015	0	0	3	194.88	5.27	185.61	5.22	189.54	5.24	235.16	5.4603	0.1522	3	0.0199	0.724	0.048	0.112	1.498	2.3877	1.38205	0.031904	0.027257	0.425741	2.8943	9	1950	2.56	0.154
89	2016	0	0	3	210.36	5.35	196.84	5.28	220.78	5.4	236.06	5.4641	0.1586	3	0.0231	0.726	0.046	0.115	1.467	2.4065	1.32028	0.031049	0.036998	0.464903	2.92324	8.99	1951	2.68	0.166
89	2017	0	0	3	241.64	5.49	219.32	5.39	274.86	5.62	254.95	5.5411	0.1651	3	0.0306	0.45	0.044	0.12	1.364	2.4653	1.44372	0.035629	0.056162	0.450426	2.95248	9.02	1952	2.8	0.177
89	2018	0	0	3	260.71	5.56	241.22	5.49	274.07	5.61	300.77	5.7064	0.1716	3	0.0317	0.46	0.042	0.113	1.441	2.44	1.52328	0.03551	0.071126	0.487248	2.982	8.93	1953	2.66	0.188
89	2019	0	0	3	275.49	5.62	263.05	5.57	277.98	5.63	312.05	5.7432	0.1781	3	0.0327	0.47	0.039	0.127	1.484	2.476	1.6231	0.033525	0.094889	0.517946	3.01182	8.94	1954	3.75	0.197
89	2020	0	0	3	288.24	5.66	281.29	5.64	285.4	5.65	316.35	5.7568	0.1846	3	0.0371	0.47	0.036	0.143	1.496	2.4851	1.57431	0.036038	0.111218	0.531323	3.04194	8.93	1955	3.47	0.228
89	2021	0	0	3	320.84	5.77	330.7	5.8	300.93	5.71	324.51	5.7823	0.1911	3	0.0355	0.404	0.035	0.136	1.502	2.4734	1.90026	0.031925	0.131392	0.545703	3.07236	8.98	1956	3.26	0.238
89	2022	0	0	3	323.81	5.78	351.59	5.86	269.66	5.6	330.49	5.8006	0.1946	3	0.0358	0.382	0.032	0.136	1.522	2.5315	2.13001	0.022761	0.140661	0.587412	3.10308	9.03	1957	3.48	0.255
90	2011	0	0	3	76.74	4.34	95.37	4.56	70.67	4.26	26.25	3.2677	0.1116	2	0.008	0.354	0.056	0.105	1.429	2.3524	1.50457	0.058659	0.007469	0.416907	6.7354	8.21	1946	1.68	0.111
90	2012	0	0	3	120.64	4.79	125.88	4.84	128.51	4.86	89.01	4.4887	0.1182	2	0.0088	0.237	0.056	0.115	1.489	2.3574	1.45037	0.057441	0.010487	0.469342	6.679	8.21	1947	1.78	0.117
90	2013	0	0	3	157.51	5.06	150.13	5.01	177.41	5.18	145.71	4.9816	0.1248	2	0.0091	0.33	0.053	0.119	1.485	2.3518	1.40127	0.048309	0.011448	0.474923	6.688	8.2	1948	2.33	0.123
90	2014	0	0	3	174.58	5.16	180.55	5.2	167.85	5.12	167.1	5.1186	0.1314	2	0.0093	0.33	0.05	0.117	1.499	2.3834	1.39475	0.043257	0.04097	0.517949	6.7003	8.21	1949	2.33	0.149
90	2015	0	0	3	201.37	5.31	197.35	5.28	186.96	5.23	240.84	5.4841	0.138	2	0.0111	0.33	0.048	0.118	1.513	2.3846	1.33448	0.038462	0.061211	0.564682	6.6667	8.2	1950	2.06	0.154
90	2016	0	0	3	222.24	5.4	207.87	5.34	230.56	5.44	254.58	5.5396	0.1445	2	0.0138	0.233	0.046	0.111	1.529	2.3851	1.19563	0.037333	0.084045	0.512371	6.73337	8.21	1951	2.12	0.166
90	2017	0	0	3	247.96	5.51	226.5	5.42	280.78	5.64	259.19	5.5576	0.1511	2	0.0169	0.34	0.044	0.129	1.469	2.42535	1.38852	0.042735	0.050479	0.521237	6.8007	8.2	1952	2.58	0.177
90	2018	0	0	3	264.49	5.58	248.48	5.52	282.14	5.64	285.28	5.6535	0.1577	2	0.021	0.35	0.042	0.124	1.557	2.4563	1.52174	0.041667	0.066755	0.587423	6.86871	8.24	1953	2.42	0.188
90	2019	0	0	3	278.4	5.63	267.35	5.59	288.15	5.66	297.16	5.6943	0.1643	2	0.0199	0.36	0.039	0.131	1.646	2.4387	1.76817	0.042553	0.089204	0.580619	6.9374	8.14	1954	3.56	0.197
90	2020	0	0	3	291.14	5.67	284.06	5.65	296.11	5.69	305.54	5.7221	0.1709	1	0.0207	0.35	0.036	0.133	1.742	2.4074	1.6205	0.044765	0.104718	0.625181	7.00677	8.24	1955	3.29	0.228
90	2021	0	0	3	321.14	5.77	329.53	5.8	311.38	5.74	311.19	5.7404	0.1775	1	0.026	0.276	0.035	0.127	1.59	2.3709	1.88835	0.039108	0.123898	0.597083	7.07684	8.29	1956	3.02	0.238
90	2022	0	0	3	323.49	5.78	346.9	5.85	286.67	5.66	313.13	5.7466	0.1809	2	0.0204	0.273	0.032	0.12	1.679	2.4734	1.88892	0.038793	0.132575	0.620947	7.14761	8.34	1957	3.25	0.255
91	2011	0	0	1	77.26	4.35	89.09	4.49	85.39	4.45	23.38	3.1519	0.1023	3	0.0079	0.592	0.056	0.121	1.792	2.3567	1.26007	0.053289	0.040039	0.273091	6.2352	10.27	1946	1.87	0.111
91	2012	0	0	1	124.81	4.83	121.43	4.8	155.61	5.05	79.97	4.3817	0.1062	3	0.0083	0.62	0.056	0.142	1.815	2.374	1.29977	0.046181	0.057351	0.301337	6.2794	10.27	1947	2.18	0.117
91	2013	0	0	1	160.81	5.08	149	5	185.84	5.22	154.29	5.0388	0.1102	3	0.009	0.595	0.053	0.149	1.858	2.3856	1.3764	0.039111	0.063303	0.320421	6.3122	10.27	1948	2.59	0.123
91	2014	0	0	1	172.87	5.15	180.95	5.2	169.7	5.13	151.97	5.0237	0.1142	3	0.0088	0.584	0.05	0.153	1.886	2.4057	1.45016	0.034175	0.097376	0.357294	6.3447	10.27	1949	2.6	0.149
91	2015	0	0	1	203.35	5.31	200.61	5.3	192.18	5.26	232.66	5.4496	0.1182	3	0.0116	0.577	0.048	0.144	1.975	2.4286	1.52781	0.030229	0.132813	0.397038	6.3436	10.27	1950	2.39	0.154
91	2016	0	0	1	218.68	5.39	210.86	5.35	226.3	5.42	230.68	5.441	0.1221	3	0.0125	0.571	0.046	0.14	1.914	2.4352	1.47715	0.024323	0.168377	0.4276	6.40704	10.28	1951	2.52	0.166
91	2017	0	0	1	246.88	5.51	230.47	5.44	277.28	5.63	245.83	5.5046	0.1261	3	0.0145	0.35	0.044	0.141	1.929	2.4173	1.45086	0.019947	0.278054	0.413162	6.47111	10.24	1952	2.6	0.177
91	2018	0	0	1	263.88	5.58	249.57	5.52	275.74	5.62	289.61	5.6685	0.1301	2	0.0137	0.34	0.042	0.136	1.925	2.4442	1.49523	0.019732	0.349469	0.444281	6.53582	10.48	1953	2.4	0.188
91	2019	0	0	1	278.92	5.63	268.85	5.59	283.15	5.65	304.48	5.7186	0.134	2	0.0185	0.33	0.039	0.138	2.033	2.4339	1.65654	0.016941	0.456859	0.457364	6.60117	10.47	1954	3.52	0.197
91	2020	0	0	1	290.21	5.67	284.13	5.65	290.71	5.67	309.38	5.7346	0.138	2	0.0144	0.33	0.036	0.155	2.015	2.4512	1.63209	0.017463	0.525039	0.466381	6.66719	10.48	1955	3.28	0.228
91	2021	0	0	1	320.52	5.77	327.13	5.79	310.51	5.74	316.92	5.7586	0.142	3	0.0148	0.401	0.035	0.154	1.953	2.4555	2.00537	0.017745	0.608543	0.467145	6.73386	10.53	1956	3.26	0.238
91	2022	0	0	1	324.68	5.78	349.9	5.86	280.21	5.64	322.23	5.7753	0.148	3	0.0169	0.387	0.032	0.162	1.956	2.3709	2.26931	0.014067	0.65961	0.502364	6.8012	10.58	1957	3.49	0.255
92	2011	0	0	3	74.03	4.3	82.72	4.42	83.19	4.42	28.71	3.3572	0.1206	4	0.014	0.791	0.056	0.103	1.541	2.315	1.20142	0.024017	0.008512	0.335217	1.4529	9.34	1946	2.01	0.111
92	2012	0	0	3	112.62	4.72	113.78	4.73	130.97	4.87	75.44	4.3233	0.1243	3	0.0145	0.766	0.056	0.104	1.507	2.3218	1.23145	0.020909	0.011198	0.328865	1.518	9.53	1947	2.31	0.117
92	2013	0	0	3	155.93	5.05	139.82	4.94	185.25	5.22	155.88	5.0491	0.1279	5	0.0129	0.713	0.053	0.107	1.556	2.3221	1.30896	0.014975	0.011138	0.37374	1.5248	9.33	1948	2.69	0.123
92	2014	0	0	3	164.41	5.1	170.49	5.14	158.07	5.06	155.84	5.0488	0.1316	3	0.0169	0.809	0.05	0.108	1.564	2.3512	1.33539	0.014643	0.016119	0.403613	1.5357	9.54	1949	2.81	0.149
92	2015	0	0	3	194.73	5.27	188.2	5.24	186.07	5.23	232.05	5.447	0.1353	3	0.0225	0.824	0.048	0.123	1.463	2.3768	1.35214	0.01435	0.024274	0.436749	1.5378	9.31	1950	2.67	0.154
92	2016	0	0	3	212.82	5.36	198.53	5.29	226.57	5.42	235.05	5.4598	0.139	3	0.0249	0.824	0.046	0.12	1.454	2.393	1.27532	0.015247	0.032973	0.462052	1.55318	9.56	1951	2.77	0.166
92	2017	0	0	3	241.28	5.49	220.25	5.39	276.07	5.62	247.53	5.5116	0.1427	3	0.0299	0.34	0.044	0.13	1.423	2.45185	1.37664	0.018846	0.052245	0.447658	1.56871	9.3	1952	2.58	0.177
92	2018	0	0	3	257.31	5.55	241.14	5.49	272.96	5.61	282.26	5.6428	0.1463	3	0.0332	0.33	0.042	0.13	1.485	2.4495	1.37838	0.017957	0.069972	0.457037	1.5844	9.55	1953	2.38	0.188
92	2019	0	0	3	272.41	5.61	260.21	5.56	282.39	5.64	294.57	5.6855	0.15	3	0.0403	0.34	0.039	0.134	1.585	2.4767	1.51174	0.013575	0.093388	0.483284	1.60024	9.35	1954	3.52	0.197
92	2020	0	0	3	284.28	5.65	275.96	5.62	290.25	5.67	300.92	5.7068	0.1537	3	0.0409	0.32	0.036	0.461	2.159	2.5032	1.4644	0.015232	0.109501	0.481183	1.61624	9.55	1955	3.27	0.228
92	2021	0	0	3	314.11	5.75	317.68	5.76	307.87	5.73	313.72	5.7485	0.1574	3	0.0392	0.487	0.035	0.153	1.468	2.5011	1.91678	0.013307	0.129413	0.503518	1.63241	9.59	1956	3.41	0.238
92	2022	0	0	3	317.69	5.76	337.57	5.82	279.36	5.63	321.74	5.7737	0.1637	3	0.0395	0.466	0.032	0.158	1.585	2.4555	2.15154	0.010705	0.138525	0.526171	1.64873	9.64	1957	3.65	0.255
93	2011	1	0	1	71.58	4.27	82.02	4.41	73.05	4.29	34.42	3.5386	0.0881	3	0.0106	0.585	0.115	0.109	1.664	2.3353	1.44556	0.053554	0.03106	0.466095	6.1779	11.03	1946	2.24	0.144
93	2012	1	0	1	114.66	4.74	118.75	4.78	121.02	4.8	89.59	4.4952	0.0917	3	0.0106	0.571	0.11	0.124	1.682	2.337	1.47347	0.053186	0.055868	0.502927	6.2082	11.09	1947	2.16	0.148
93	2013	1	0	1	155.02	5.04	149.24	5.01	161.54	5.08	162.26	5.0892	0.0952	3	0.0112	0.553	0.103	0.166	1.734	2.3409	1.50976	0.051414	0.083914	0.530415	6.2167	11.03	1948	2.64	0.145
93	2014	1	0	1	172.25	5.15	184.64	5.22	156.61	5.05	159.77	5.0737	0.0987	2	0.0109	0.551	0.096	0.147	1.733	2.3497	1.57698	0.050737	0.122636	0.56741	6.2281	11.09	1949	2.69	0.158
93	2015	1	0	1	201.48	5.31	205.32	5.32	176.7	5.17	233.82	5.4546	0.1023	2	0.0116	0.55	0.093	0.148	1.717	2.3825	1.70249	0.050525	0.181415	0.586777	6.2735	11.03	1950	2.44	0.162
93	2016	1	0	1	222.57	5.41	217.75	5.38	219.02	5.39	244.96	5.5011	0.1058	2	0.0127	0.544	0.091	0.147	1.748	2.4071	1.84092	0.045365	0.258852	0.601096	6.33624	11.09	1951	2.45	0.191
93	2017	1	0	1	256.24	5.55	239.62	5.48	279.22	5.63	269.38	5.5961	0.1093	2	0.0116	0.35	0.088	0.147	1.761	2.3958	1.83712	0.04918	0.378592	0.574791	6.3996	11.02	1952	2.93	0.194
93	2018	1	0	1	272.52	5.61	259.73	5.56	280.06	5.63	301.08	5.7074	0.1128	2	0.0117	0.35	0.085	0.177	1.68	2.4685	1.74445	0.049847	0.594398	0.633799	6.46359	11.09	1953	2.84	0.201
93	2019	1	0	1	288.08	5.66	281.24	5.64	288.04	5.66	310.79	5.7391	0.1164	2	0.0099	0.33	0.082	0.144	1.848	2.575	1.62689	0.05379	0.727628	0.679026	6.52823	11.02	1954	3.57	0.216
93	2020	1	0	1	299.16	5.7	298.47	5.7	291.07	5.67	316.15	5.7562	0.1199	2	0.0107	0.33	0.076	0.145	1.771	2.5776	1.53897	0.058099	0.927506	0.758426	6.59351	11.09	1955	3.27	0.251
93	2021	1	0	1	330.94	5.8	345.68	5.85	307.24	5.73	325.38	5.785	0.1234	2	0.0087	0.381	0.072	0.138	1.805	2.5732	1.74686	0.061358	1.09956	0.756948	6.65945	11.14	1956	2.83	0.262
93	2022	1	0	1	334.18	5.81	366.38	5.9	280.16	5.64	326.04	5.787	0.1299	2	0.0115	0.366	0.069	0.146	1.849	2.5011	1.93182	0.046777	1.19756	0.7902	6.72604	11.19	1957	3.16	0.281
94	2011	0	0	1	57.03	4.04	62.7	4.14	64.34	4.16	25.02	3.2197	0.113	3	0.0133	0.598	0.115	0.078	1.802	2.2135	0.841799	0.046791	0.010484	0.339595	6.4355	10.29	1946	2.25	0.144
94	2012	0	0	1	104.45	4.65	98.55	4.59	119.56	4.78	96.49	4.5694	0.1183	3	0.0142	0.593	0.11	0.087	1.788	2.2178	0.904541	0.044618	0.01764	0.356155	6.4033	10.29	1947	2.18	0.148
94	2013	0	0	1	140.36	4.94	127.54	4.85	159.44	5.07	148.03	4.9974	0.1237	3	0.0148	0.576	0.103	0.09	2.098	2.2173	0.907633	0.044638	0.024506	0.357737	6.4218	10.29	1948	2.68	0.145
94	2014	0	0	1	159.18	5.07	161.31	5.08	156.26	5.05	157.44	5.059	0.129	3	0.0144	0.581	0.096	0.091	1.896	2.2591	0.938339	0.046629	0.037129	0.434746	6.3808	10.29	1949	2.72	0.158
94	2015	0	0	1	186.64	5.23	179.7	5.19	173.65	5.16	233.19	5.4519	0.1344	2	0.0154	0.565	0.093	0.098	1.97	2.3298	1.01393	0.042837	0.056071	0.467412	6.389	10.28	1950	2.46	0.162
94	2016	0	0	1	206.82	5.33	190.83	5.25	214.6	5.37	245.46	5.5031	0.1397	2	0.0158	0.558	0.091	0.095	2.02	2.346	1.05354	0.040689	0.079884	0.476443	6.45289	10.29	1951	2.49	0.191
94	2017	0	0	1	241.64	5.49	215.7	5.37	274.11	5.61	268.3	5.5921	0.1451	2	0.0162	0.46	0.088	0.093	2.016	2.36015	1.08057	0.038226	0.111895	0.457242	6.51742	10.27	1952	3.2	0.194
94	2018	0	0	1	254.9	5.54	235.51	5.46	269.89	5.6	291.68	5.6757	0.1504	2	0.0154	0.46	0.085	0.106	2.116	2.3986	1.03952	0.032585	0.17166	0.466144	6.58259	10.5	1953	3.14	0.201
94	2019	0	0	1	273.16	5.61	254.06	5.54	295.54	5.69	295.58	5.689	0.1558	2	0.0156	0.45	0.082	0.096	2.215	2.4345	1.03809	0.036872	0.211545	0.477205	6.64842	9.77	1954	3.8	0.216
94	2020	0	0	1	290.05	5.67	270.73	5.6	316.11	5.76	306.5	5.7252	0.1611	2	0.016	0.45	0.076	0.105	2.21	2.4377	1.01076	0.039825	0.271441	0.596658	6.7149	10.5	1955	3.48	0.251
94	2021	0	0	1	320.34	5.77	320.81	5.77	320.7	5.77	318.14	5.7625	0.1665	2	0.014	0.328	0.072	0.115	2.168	2.4448	1.09322	0.049836	0.323899	0.610051	6.78205	10.55	1956	2.76	0.262
94	2022	0	0	1	321.06	5.77	339.44	5.83	285.54	5.65	324.92	5.7836	0.1711	2	0.0164	0.309	0.069	0.351	1.946	2.5732	1.17239	0.039753	0.349291	0.615504	6.84987	10.6	1957	3.05	0.281
95	2011	0	0	1	55.02	4.01	46.23	3.83	69.27	4.24	58.15	4.063	0.1099	5	0.021	0.699	0.115	0.071	2.287	2.137	0.616085	0.03259	0.006457	0.358468	6.14	8.96	1946	2.35	0.144
95	2012	0	0	1	93.41	4.54	80.8	4.39	116.58	4.76	92.92	4.5317	0.1137	5	0.0206	0.638	0.11	0.076	2.219	2.1445	0.709649	0.027737	0.011309	0.386813	6.1796	9.1	1947	2.25	0.148
95	2013	0	0	1	132.85	4.89	110.51	4.71	154.67	5.04	166.96	5.1178	0.1175	7	0.0197	0.615	0.103	0.107	2.215	2.146	0.803868	0.020325	0.015099	0.418794	6.1593	8.96	1948	2.72	0.145
95	2014	0	0	1	145.63	4.98	143.72	4.97	149.48	5.01	144.95	4.9764	0.1213	5	0.0194	0.637	0.096	0.083	2.279	2.1709	0.575595	0.017045	0.023079	0.42657	6.2359	9.1	1949	2.8	0.158
95	2015	0	0	1	174.68	5.16	160.3	5.08	168.34	5.13	233.72	5.4541	0.1251	4	0.0219	0.615	0.093	0.105	1.778	2.2205	0.950876	0.016098	0.033966	0.46076	6.3183	8.95	1950	2.52	0.162
95	2016	0	0	1	194.19	5.27	170.84	5.14	205.48	5.33	250.79	5.5246	0.1288	4	0.0216	0.631	0.091	0.085	2.207	2.2723	1.01033	0.015491	0.04783	0.468737	6.38148	9.11	1951	2.56	0.191
95	2017	0	0	1	221.71	5.4	192.89	5.26	252.36	5.53	261.17	5.5652	0.1326	4	0.0226	0.39	0.088	0.079	2.226	2.332	1.00963	0.015247	0.064365	0.401286	6.4453	8.94	1952	3.04	0.194
95	2018	0	0	1	237.29	5.47	212.79	5.36	258.8	5.56	279.11	5.6316	0.1364	4	0.0224	0.38	0.085	0.09	2.128	2.3132	1.05091	0.013599	0.089526	0.445339	6.50975	9.15	1953	2.94	0.201
95	2019	0	0	1	250.6	5.52	230.69	5.44	266.15	5.58	288.12	5.6634	0.1402	3	0.0225	0.36	0.082	0.079	2.356	2.3609	1.01252	0.018908	0.111273	0.468549	6.57485	8.88	1954	3.64	0.216
95	2020	0	0	1	259.87	5.56	247.13	5.51	262.97	5.57	296.3	5.6914	0.144	3	0.0219	0.36	0.076	0.086	2.262	2.3543	1.00988	0.02288	0.143972	0.555576	6.6406	9.15	1955	3.34	0.251
95	2021	0	0	1	291.38	5.67	292.15	5.68	277	5.62	314.96	5.7525	0.1478	4	0.0246	0.427	0.072	0.095	2.34	2.3878	1.29647	0.026773	0.173193	0.571809	6.707	9.2	1956	2.93	0.262
95	2022	0	0	1	297.26	5.69	313.05	5.75	255.8	5.54	320.48	5.7698	0.154	3	0.0278	0.409	0.069	0.105	2.484	2.4448	1.47717	0.025723	0.185825	0.574238	6.77407	9.25	1957	3.26	0.281
96	2011	0	1	3	50.92	3.93	54.12	3.99	53.4	3.98	35.85	3.5793	0.0998	4	0.0188	0.594	0.115	0.235	1.456	2.1918	1.01034	0.022989	0.011841	0.398616	9.5062	8.59	1946	2.24	0.144
96	2012	0	1	3	99.57	4.6	88.4	4.48	109.64	4.7	118.16	4.772	0.1069	4	0.0192	0.59	0.11	0.243	1.482	2.2055	1.00008	0.025806	0.017157	0.447088	9.4342	8.59	1947	2.18	0.148
96	2013	0	1	3	132.51	4.89	116.22	4.76	152.09	5.02	150.72	5.0154	0.114	5	0.0229	0.569	0.103	0.255	1.604	2.2197	1.07296	0.019737	0.020557	0.441472	9.4152	8.59	1948	2.65	0.145
96	2014	0	1	3	149.01	5	147.64	4.99	148.19	5	155.01	5.0435	0.1211	5	0.0241	0.571	0.096	0.242	1.674	2.25	1.13546	0.019608	0.027559	0.461915	9.4176	8.59	1949	2.71	0.158
96	2015	0	1	3	176.98	5.18	165.25	5.11	158.45	5.07	249.37	5.5189	0.1282	6	0.0273	0.576	0.093	0.205	1.901	2.2708	1.07709	0.014493	0.041628	0.483875	9.5201	8.59	1950	2.47	0.162
96	2016	0	1	3	187.72	5.23	162.14	5.09	208.45	5.34	234.52	5.4575	0.1353	6	0.0417	0.597	0.091	0.187	2.13	2.2819	1.21695	0.013267	0.053171	0.406607	9.6153	8.59	1951	2.53	0.191
96	2017	0	1	3	221.89	5.4	181.75	5.2	265.84	5.58	274.56	5.6152	0.1424	6	0.0371	0.46	0.088	0.174	1.92	2.3233	1.21939	0.013115	0.073302	0.349872	9.71145	8.59	1952	3.18	0.194
96	2018	0	1	3	232.23	5.45	203.08	5.31	255.66	5.54	285.89	5.6556	0.1495	6	0.0344	0.46	0.085	0.186	1.775	2.318	1.26638	0.008969	0.090628	0.371026	9.80857	8.61	1953	3.12	0.201
96	2019	0	1	3	244.35	5.5	223.41	5.41	259.04	5.56	286.79	5.6587	0.1566	5	0.0371	0.46	0.082	0.167	1.925	2.3934	1.20767	0.007102	0.112619	0.383402	9.90665	8.68	1954	3.8	0.216
96	2020	0	1	3	255.56	5.54	241.33	5.49	261.79	5.57	291.23	5.6741	0.1637	4	0.0361	0.45	0.076	0.162	1.885	2.3942	1.18234	0.007032	0.145682	0.398438	10.0057	8.61	1955	3.46	0.251
96	2021	0	1	3	289.69	5.67	290.87	5.67	277.88	5.63	307.3	5.7278	0.1708	5	0.0308	0.337	0.072	0.162	1.885	2.3865	1.31997	0.008355	0.175215	0.394821	10.1058	8.65	1956	2.76	0.262
96	2022	0	1	3	292.63	5.68	307.24	5.73	255.66	5.54	311.61	5.7418	0.1737	5	0.0331	0.319	0.069	0.16	1.856	2.3878	1.421	0.009434	0.188013	0.434227	10.2068	8.7	1957	3.07	0.281
97	2011	0	1	3	57.1	4.04	63.66	4.15	60.73	4.11	28.85	3.3621	0.1132	3	0.0112	0.479	0.115	0.072	1.653	2.2035	0.704654	0.043818	0.006089	0.261417	5.6559	9.28	1946	2.14	0.144
97	2012	0	1	3	108.43	4.69	96.24	4.57	130.87	4.87	107.86	4.6808	0.1201	3	0.0127	0.495	0.11	0.073	1.667	2.219	0.695763	0.044	0.009231	0.275525	5.6402	9.3	1947	2.09	0.148
97	2013	0	1	3	140.99	4.95	124.77	4.83	165.36	5.11	150.24	5.0122	0.127	3	0.0141	0.47	0.103	0.094	1.7	2.2304	0.772349	0.039106	0.013763	0.299781	5.6409	9.27	1948	2.55	0.145
97	2014	0	1	3	166.44	5.11	158.43	5.07	154.3	5.04	214.98	5.3705	0.1339	3	0.0134	0.471	0.096	0.096	1.75	2.2608	0.827638	0.036715	0.019563	0.332659	5.612	9.31	1949	2.6	0.158
97	2015	0	1	3	187.29	5.23	175.58	5.17	177.27	5.18	244.16	5.4978	0.1408	3	0.0147	0.468	0.093	0.096	1.88	2.3172	0.867352	0.033043	0.029176	0.349891	5.6557	9.25	1950	2.33	0.162
97	2016	0	1	3	207.94	5.34	186.84	5.23	221.42	5.4	253.12	5.5339	0.1477	3	0.0142	0.461	0.091	0.091	1.915	2.3341	0.898038	0.028007	0.03893	0.35262	5.71226	9.34	1951	2.36	0.191
97	2017	0	1	3	234.34	5.46	208.55	5.34	264.87	5.58	264.01	5.576	0.1546	2	0.0166	0.3	0.088	0.093	1.891	2.3011	0.867452	0.028463	0.055212	0.332314	5.76938	9.22	1952	2.81	0.194
97	2018	0	1	3	249.31	5.52	229.41	5.44	261.73	5.57	292.46	5.6783	0.1615	2	0.016	0.3	0.085	0.112	1.812	2.3743	0.844801	0.028624	0.090467	0.345939	5.82707	9.34	1953	2.71	0.201
97	2019	0	1	3	262.61	5.57	246.92	5.51	270.4	5.6	300.27	5.7047	0.1684	2	0.0157	0.3	0.082	0.099	2.074	2.4226	0.869232	0.029623	0.112422	0.375502	5.88534	9.27	1954	3.53	0.216
97	2020	0	1	3	274.73	5.62	265.64	5.58	273.51	5.61	306.99	5.7268	0.1753	2	0.0153	0.49	0.076	0.101	2.018	2.4314	0.847416	0.032885	0.145432	0.509584	5.9442	9.34	1955	3.54	0.251
97	2021	0	1	3	310.64	5.74	318.86	5.76	291.93	5.68	317.54	5.7606	0.1822	2	0.0152	0.31	0.072	0.104	1.913	2.4203	1.04004	0.036959	0.17492	0.500044	6.00364	9.38	1956	2.71	0.262
97	2022	0	1	3	314.63	5.75	338.15	5.82	268.02	5.59	321.71	5.7736	0.1853	2	0.0162	0.496	0.069	0.103	2.018	2.3865	1.15064	0.030692	0.187693	0.51163	6.06368	9.43	1957	3.41	0.281
98	2011	0	1	3	47.48	3.86	43.57	3.77	41.4	3.72	71.49	4.2696	0.0961	5	0.0185	0.438	0.115	0.191	1.51	2.1665	0.732717	0.024621	0.006934	0.446213	8.0927	8.29	1946	2.1	0.144
98	2012	0	1	3	85.54	4.45	78.13	4.36	92.48	4.53	97.43	4.5791	0.1003	5	0.0179	0.427	0.11	0.196	1.496	2.1729	0.819664	0.021309	0.010777	0.403848	7.9635	8.31	1947	2.02	0.148
98	2013	0	1	3	120.57	4.79	108.18	4.68	127.53	4.85	148.84	5.0029	0.1046	6	0.0173	0.399	0.103	0.214	1.795	2.1716	0.869889	0.01776	0.016609	0.444103	7.8256	8.27	1948	2.48	0.145
98	2014	0	1	3	146.55	4.99	139.83	4.94	127.29	4.85	203.73	5.3168	0.1088	5	0.018	0.432	0.096	0.191	1.963	2.2113	0.875837	0.016971	0.023292	0.509707	7.8548	8.33	1949	2.56	0.158
98	2015	0	1	3	168.8	5.13	159.42	5.07	146.74	4.99	239.88	5.4801	0.1131	5	0.0211	0.438	0.093	0.161	2.212	2.263	0.922865	0.014121	0.029278	0.511085	7.9168	8.22	1950	2.31	0.162
98	2016	0	1	3	224.44	5.41	170.2	5.14	205.52	5.33	437.91	6.082	0.1174	5	0.0193	0.459	0.091	0.133	2.574	2.283	0.99558	0.016796	0.037539	0.489078	7.99597	8.42	1951	2.38	0.191
98	2017	0	1	3	220.85	5.4	189.84	5.25	241.7	5.49	285.35	5.6537	0.1216	4	0.0217	0.39	0.088	0.126	2.108	2.335	0.939702	0.01626	0.053914	0.425853	8.07593	8.06	1952	3.04	0.194
98	2018	0	1	3	227.74	5.43	209.3	5.34	232.67	5.45	279.67	5.6336	0.1259	4	0.0205	0.39	0.085	0.14	2.056	2.3203	0.951203	0.014663	0.065323	0.424404	8.15669	8.48	1953	2.97	0.201
98	2019	0	1	3	241.68	5.49	227.2	5.43	243.4	5.49	286.37	5.6573	0.1301	4	0.0181	0.38	0.082	0.128	2.152	2.4366	1.00175	0.016863	0.081727	0.47516	8.23825	8.29	1954	3.68	0.216
98	2020	0	1	3	253.84	5.54	244.98	5.5	251.49	5.53	287.37	5.6608	0.1344	3	0.0201	0.37	0.076	0.128	2.202	2.4397	0.974699	0.025045	0.106411	0.50831	8.32064	8.48	1955	3.36	0.251
98	2021	0	1	3	287.41	5.66	292.66	5.68	266.93	5.59	307.28	5.7278	0.1387	4	0.0199	0.422	0.072	0.122	2.161	2.4367	1.16074	0.02645	0.128785	0.42137	8.40384	8.53	1956	2.92	0.262
98	2022	0	1	3	290.11	5.67	309.6	5.74	244.99	5.5	307.77	5.7293	0.1444	4	0.0216	0.406	0.069	0.12	2.223	2.4203	1.22409	0.024845	0.137847	0.452569	8.48788	8.58	1957	3.25	0.281
99	2011	0	1	3	63.69	4.15	77.35	4.35	62.96	4.14	19.93	2.9922	0.1088	2	0.013	0.665	0.115	0.082	1.767	2.215	0.789296	0.051724	0.003861	0.491779	6.6622	8.09	1946	2.31	0.144
99	2012	0	1	3	113.18	4.73	107.61	4.68	121.57	4.8	116.32	4.7563	0.1161	2	0.0132	0.669	0.11	0.088	1.791	2.228	0.828589	0.044118	0.006089	0.557547	6.1842	8.25	1947	2.26	0.148
99	2013	0	1	3	142.16	4.96	133.71	4.9	155.05	5.04	146.66	4.9881	0.1234	2	0.0132	0.651	0.103	0.112	1.916	2.2426	0.844822	0.044898	0.009059	0.599461	6.1807	8.05	1948	2.73	0.145
99	2014	0	1	3	170.17	5.14	163.84	5.1	156.44	5.05	216.02	5.3754	0.1307	2	0.0128	0.672	0.096	0.109	1.903	2.2536	0.890932	0.042308	0.01327	0.687127	6.1432	8.3	1949	2.81	0.158
99	2015	0	1	3	191.15	5.25	181.57	5.2	177.51	5.18	247.59	5.5118	0.1381	3	0.0126	0.663	0.093	0.099	1.998	2.2808	0.841066	0.020367	0.021768	0.704201	6.1615	7.99	1950	2.58	0.162
99	2016	0	1	3	195.18	5.27	162.53	5.09	218.29	5.39	260.98	5.5644	0.1454	3	0.0184	0.674	0.091	0.101	2.061	2.3032	0.986825	0.014787	0.029867	0.460468	6.22311	8.36	1951	2.61	0.191
99	2017	0	1	3	219.11	5.39	185.74	5.22	265.05	5.58	245.83	5.5047	0.1527	3	0.0176	0.39	0.088	0.093	2.076	2.28815	0.865922	0.016667	0.042741	0.390526	6.28535	7.91	1952	3.04	0.194
99	2018	0	1	3	237.18	5.47	206.18	5.33	262.62	5.57	293.35	5.6814	0.16	3	0.016	0.39	0.085	0.108	2.044	2.3359	0.903246	0.0194	0.0587	0.457018	6.3482	8.36	1953	2.97	0.201
99	2019	0	1	3	252.91	5.53	230.8	5.44	269.3	5.6	296.11	5.6907	0.1673	3	0.0234	0.38	0.082	0.141	2.312	2.4269	1.26177	0.021786	0.073642	0.45386	6.41168	8.07	1954	3.68	0.216
99	2020	0	1	3	264.99	5.58	250.06	5.52	271.97	5.61	301.62	5.7092	0.1746	2	0.0244	0.38	0.076	0.131	2.114	2.4342	1.21854	0.021571	0.096133	0.478941	6.4758	8.36	1955	3.37	0.251
99	2021	0	1	3	302.71	5.71	306.72	5.73	290.77	5.67	311.18	5.7404	0.1819	2	0.0222	0.463	0.072	0.116	2.091	2.4015	1.24974	0.034172	0.116633	0.478639	6.54056	8.41	1956	2.98	0.262
99	2022	0	1	3	306.82	5.73	324.8	5.78	267.1	5.59	319.67	5.7673	0.1846	2	0.0245	0.449	0.069	0.116	2.174	2.4367	1.37734	0.020934	0.12474	0.475893	6.60596	8.46	1957	3.33	0.281
100	2011	0	0	1	42.34	3.75	34.35	3.54	65.38	4.18	26.82	3.2891	0.1101	6	0.0197	0.752	0.115	0.064	2.284	2.1486	0.565531	0.020833	0.008424	0.239454	4.0387	9.06	1946	2.4	0.144
100	2012	0	0	1	85.25	4.45	70.84	4.26	108.61	4.69	90.37	4.5039	0.1168	6	0.0203	0.831	0.11	0.066	2.233	2.1533	0.627062	0.021031	0.013194	0.259268	4.0503	9.13	1947	2.42	0.148
100	2013	0	0	1	125.14	4.83	101.12	4.62	143.05	4.96	171.9	5.1469	0.1236	8	0.0219	0.817	0.103	0.096	2.39	2.1825	0.752584	0.019127	0.020267	0.274344	4.0584	9.05	1948	2.9	0.145
100	2014	0	0	1	145.56	4.98	134.7	4.9	144.24	4.97	183.77	5.2137	0.1303	6	0.0228	0.785	0.096	0.091	2.336	2.1985	0.815694	0.016192	0.029924	0.287856	4.0312	9.14	1949	2.94	0.158
100	2015	0	0	1	167.7	5.12	151.43	5.02	161.95	5.09	231.85	5.4461	0.137	5	0.0288	0.788	0.093	0.1	2.269	2.2342	1.00771	0.016197	0.042169	0.300322	4.0384	9.03	1950	2.75	0.162
100	2016	0	0	1	193.09	5.26	166.46	5.11	207.88	5.34	254.19	5.5381	0.1437	5	0.0264	0.782	0.091	0.104	3.023	2.2754	0.967502	0.01414	0.05971	0.329017	4.07878	9.17	1951	2.71	0.191
100	2017	0	0	1	217.4	5.38	186.25	5.23	253.92	5.54	253.88	5.5369	0.1504	5	0.0271	0.5	0.088	0.1	2.3	2.39305	0.997978	0.017483	0.082665	0.292467	4.11957	9.01	1952	3.29	0.194
100	2018	0	0	1	231.25	5.44	207.85	5.34	244.79	5.5	283.97	5.6489	0.1572	5	0.0265	0.5	0.085	0.122	2.12	2.2933	1.02685	0.012055	0.126004	0.317671	4.16077	9.16	1953	3.24	0.201
100	2019	0	0	1	243.65	5.5	224.34	5.41	254.06	5.54	288.51	5.6647	0.1639	4	0.0242	0.49	0.082	0.101	2.394	2.3688	0.938859	0.013665	0.155807	0.338658	4.20237	9.06	1954	3.87	0.216
100	2020	0	0	1	257.72	5.55	242.64	5.49	262.79	5.57	298.35	5.6983	0.1706	3	0.0267	0.5	0.076	0.098	2.22	2.373	0.914821	0.017834	0.200584	0.411507	4.2444	9.16	1955	3.55	0.251
100	2021	0	0	1	293.18	5.68	293.03	5.68	282.28	5.64	313.5	5.7478	0.1773	3	0.0246	0.588	0.072	0.1	2.212	2.3711	1.13377	0.024355	0.240126	0.414106	4.28684	9.21	1956	3.17	0.262
100	2022	0	0	1	299.66	5.7	312.44	5.74	262.78	5.57	324.5	5.7823	0.1806	2	0.027	0.575	0.069	0.102	2.32	2.4015	1.25929	0.021387	0.258323	0.436138	4.32971	9.26	1957	3.55	0.281
101	2011	0	0	3	59.15	4.08	61.53	4.12	65.27	4.18	40.2	3.6939	0.1162	5	0.0318	0.804	0.115	0.086	2.104	2.3011	0.921255	0.019608	0.003098	0.355976	1.5102	7.41	1946	2.44	0.144
101	2012	0	0	3	103.88	4.64	93.14	4.53	119.58	4.78	110.84	4.7081	0.1234	5	0.0324	0.756	0.11	0.09	2.085	2.3072	0.980902	0.018987	0.004978	0.358384	1.5017	7.41	1947	2.35	0.148
101	2013	0	0	3	141.73	4.95	119.45	4.78	149.87	5.01	200.53	5.301	0.1306	6	0.0319	0.702	0.103	0.108	2.172	2.3171	1.00352	0.019881	0.006794	0.395455	1.5032	7.4	1948	2.8	0.145
101	2014	0	0	3	154.09	5.04	151.18	5.02	159.77	5.07	153.39	5.033	0.1378	4	0.0314	0.701	0.096	0.099	2.164	2.3247	1.03753	0.017442	0.009647	0.429181	1.506	7.42	1949	2.86	0.158
101	2015	0	0	3	177.93	5.18	167.61	5.12	167.37	5.12	231.18	5.4432	0.1451	4	0.0349	0.839	0.093	0.108	2.037	2.3928	1.0667	0.016698	0.014289	0.435274	1.5292	7.38	1950	2.8	0.162
101	2016	0	0	3	197.97	5.29	177.77	5.18	215.01	5.37	233.75	5.4542	0.1523	4	0.0352	0.839	0.091	0.108	2.186	2.4178	1.05603	0.010657	0.020245	0.497568	1.54449	7.49	1951	2.77	0.191
101	2017	0	0	3	227.25	5.43	199.18	5.29	263.16	5.57	254.71	5.5401	0.1595	4	0.0336	0.63	0.088	0.117	1.907	2.25645	1.17186	0.015152	0.028149	0.43027	1.55994	7.17	1952	3.53	0.194
101	2018	0	0	3	240.61	5.48	220.17	5.39	254.66	5.54	282.6	5.644	0.1667	4	0.0348	0.64	0.085	0.123	1.972	2.4829	1.22301	0.022727	0.039233	0.452013	1.57554	7.69	1953	3.53	0.201
101	2019	0	0	3	253.96	5.54	237.81	5.47	265.93	5.58	285.53	5.6543	0.1739	4	0.0324	0.63	0.082	0.116	2.203	2.5015	1.16436	0.02403	0.049875	0.467785	1.59129	7.53	1954	4.09	0.216
101	2020	0	0	3	267.52	5.59	254.44	5.54	274.74	5.62	297.61	5.6958	0.1811	3	0.0324	0.64	0.076	0.109	2.203	2.4953	1.13173	0.021962	0.06592	0.524362	1.6072	7.69	1955	3.75	0.251
101	2021	0	0	3	300.1	5.7	301.89	5.71	289.9	5.67	312.75	5.7454	0.1883	3	0.0298	0.653	0.072	0.107	2.165	2.4912	1.29229	0.019932	0.080912	0.514966	1.62328	7.74	1956	3.26	0.262
101	2022	0	0	3	303.42	5.72	319.17	5.77	264.88	5.58	321.49	5.773	0.1911	3	0.0334	0.643	0.069	0.11	2.169	2.3711	1.44183	0.018018	0.08628	0.535986	1.63951	7.79	1957	3.66	0.281
102	2011	0	1	1	45.43	3.82	44.26	3.79	58.73	4.07	25.12	3.2237	0.1127	6	0.0231	0.61	0.115	0.07	2.168	2.0748	0.677756	0.051826	0.005974	0.246324	3.349	9.31	1946	2.28	0.144
102	2012	0	1	1	85.67	4.45	79.03	4.37	103.46	4.64	75.26	4.3209	0.1179	6	0.0239	0.584	0.11	0.077	2.039	2.0816	0.729505	0.053167	0.009279	0.28038	3.3429	9.54	1947	2.2	0.148
102	2013	0	1	1	125.84	4.84	108.67	4.69	136.05	4.91	163.96	5.0996	0.1232	8	0.0253	0.574	0.103	0.093	2.08	2.0857	0.821883	0.043895	0.013066	0.305451	3.3253	9.28	1948	2.68	0.145
102	2014	0	1	1	152.03	5.02	142.26	4.96	136.63	4.92	212.27	5.3579	0.1284	5	0.0249	0.599	0.096	0.095	2.036	2.1123	0.854621	0.039797	0.019412	0.317037	3.3265	9.56	1949	2.76	0.158
102	2015	0	1	1	171.48	5.14	159.01	5.07	157.57	5.06	237.91	5.4719	0.1336	5	0.0287	0.607	0.093	0.102	2.006	2.1277	0.920845	0.034597	0.029947	0.339034	3.322	9.25	1950	2.53	0.162
102	2016	0	1	1	196.14	5.28	172.06	5.15	209.24	5.34	251.9	5.529	0.1388	5	0.0272	0.626	0.091	0.1	2.013	2.1845	1.00366	0.033608	0.042789	0.365595	3.35522	9.6	1951	2.56	0.191
102	2017	0	1	1	222.28	5.4	193.42	5.26	253.71	5.54	260.46	5.5625	0.144	5	0.0281	0.32	0.088	0.101	2.022	2.3222	1.0591	0.035163	0.059694	0.302225	3.38877	9.22	1952	2.88	0.194
102	2018	0	1	1	236.42	5.47	215.4	5.37	244.98	5.5	290.3	5.6709	0.1493	4	0.0265	0.3	0.085	0.126	2.049	2.2375	1.13516	0.031289	0.101638	0.317599	3.42266	9.57	1953	2.73	0.201
102	2019	0	1	1	249.86	5.52	233.35	5.45	255.87	5.54	293.44	5.6817	0.1545	3	0.0184	0.49	0.082	0.08	2.314	2.3397	0.832285	0.031487	0.12606	0.361253	3.45689	9.31	1954	3.87	0.216
102	2020	0	1	1	264.88	5.58	253.15	5.53	263.4	5.57	306.32	5.7246	0.1597	2	0.0201	0.49	0.076	0.08	2.211	2.3331	0.806506	0.036948	0.16277	0.434587	3.49146	9.57	1955	3.54	0.251
102	2021	0	1	1	298.6	5.7	301.42	5.71	282.84	5.64	317.96	5.7619	0.1649	3	0.0204	0.384	0.072	0.086	2.177	2.3393	1.01619	0.040012	0.195417	0.43141	3.52637	9.62	1956	2.86	0.262
102	2022	0	1	1	303.45	5.72	320.65	5.77	260.07	5.56	325.52	5.7854	0.1697	2	0.0215	0.37	0.069	0.082	2.294	2.4912	1.11433	0.033784	0.209876	0.446454	3.56163	9.67	1957	3.19	0.281
103	2011	0	0	1	36.94	3.61	18.89	2.94	55.99	4.03	61.94	4.1262	0.1041	12	0.038	0.543	0.115	0.106	2.328	2.0525	0.625445	0.020668	0.009696	0.19612	10.4925	9.28	1946	2.22	0.144
103	2012	0	0	1	81.69	4.4	57.27	4.05	110.79	4.71	109.43	4.6953	0.1078	12	0.0421	0.584	0.11	0.105	2.374	2.0691	0.665615	0.013158	0.014305	0.225726	10.6365	9.4	1947	2.2	0.148
103	2013	0	0	1	116.76	4.76	89.02	4.49	139.28	4.94	167.47	5.1208	0.1116	18	0.0466	0.542	0.103	0.114	2.381	2.0745	0.738434	0.013378	0.017015	0.242338	10.7737	9.27	1948	2.64	0.145
103	2014	0	0	1	127.19	4.85	124.75	4.83	116.9	4.76	153.93	5.0365	0.1153	11	0.0442	0.573	0.096	0.112	2.445	2.11	0.808445	0.008352	0.02674	0.265798	10.7551	9.41	1949	2.73	0.158
103	2015	0	0	1	156.31	5.05	141.53	4.95	141.84	4.95	231.42	5.4442	0.1191	10	0.0538	0.547	0.093	0.124	2.326	2.1409	0.936491	0.006456	0.040699	0.287293	10.3084	9.26	1950	2.46	0.162
103	2016	0	0	1	183.15	5.21	154.27	5.04	203.97	5.32	240.69	5.4835	0.1229	9	0.0479	0.543	0.091	0.124	2.354	2.1697	1.11981	0.004657	0.05889	0.321591	10.4115	9.42	1951	2.47	0.191
103	2017	0	0	1	211.66	5.35	177.55	5.18	243.19	5.49	267.02	5.5873	0.1266	9	0.0487	0.4	0.088	0.118	2.284	2.25205	1.30825	0.004566	0.086236	0.265729	10.5156	9.24	1952	3.07	0.194
103	2018	0	0	1	223.66	5.41	199.92	5.3	231.63	5.45	287.55	5.6614	0.1304	9	0.0483	0.39	0.085	0.138	2.215	2.2266	1.50216	0.004274	0.128358	0.30578	10.6207	9.48	1953	2.97	0.201
103	2019	0	0	1	237.09	5.47	218.18	5.39	240.32	5.48	293.67	5.6825	0.1341	6	0.0404	0.36	0.082	0.105	2.384	2.3605	1.18121	0.005938	0.15868	0.324401	10.727	9.16	1954	3.64	0.216
103	2020	0	0	1	250.71	5.52	236.61	5.47	244.11	5.5	309.29	5.7343	0.1379	5	0.0395	0.37	0.076	0.1	2.381	2.3499	1.15049	0.005292	0.204237	0.363161	10.8342	9.48	1955	3.36	0.251
103	2021	0	0	1	282.56	5.64	281.8	5.64	263.5	5.57	319.75	5.7675	0.1417	6	0.0363	0.475	0.072	0.096	2.392	2.353	1.36756	0.004075	0.244444	0.380587	10.9426	9.53	1956	3	0.262
103	2022	0	0	1	287.43	5.66	300.98	5.71	242.58	5.49	324.22	5.7814	0.1479	6	0.0349	0.455	0.069	0.097	2.506	2.3393	1.4542	0.004519	0.263007	0.401172	11.052	9.58	1957	3.34	0.281
104	2011	0	1	1	35.41	3.57	19.77	2.98	55.39	4.01	50.73	3.9265	0.1099	9	0.0157	0.465	0.115	0.089	2.2	2.0521	0.472486	0.018412	0.007655	0.185472	6.6323	6.71	1946	2.14	0.144
104	2012	0	1	1	77.93	4.36	58.83	4.07	91.26	4.51	116.76	4.7601	0.1141	8	0.0172	0.545	0.11	0.091	2.225	2.0654	0.506391	0.01889	0.012034	0.243916	6.6584	6.91	1947	2.16	0.148
104	2013	0	1	1	111.93	4.72	90.1	4.5	117.37	4.77	174.1	5.1596	0.1184	12	0.0202	0.537	0.103	0.114	2.569	2.0836	0.550705	0.015275	0.018583	0.251877	6.559	7.12	1948	2.64	0.145
104	2014	0	1	1	135.8	4.91	124.72	4.83	113.37	4.73	213.13	5.3619	0.1227	8	0.02	0.551	0.096	0.109	2.651	2.1247	0.602088	0.013286	0.026984	0.267788	6.4626	7.34	1949	2.71	0.158
104	2015	0	1	1	154.23	5.04	141.25	4.95	135.22	4.91	231.61	5.4451	0.127	7	0.0225	0.544	0.093	0.102	2.475	2.1871	0.654171	0.010342	0.096466	0.290193	6.5399	7.56	1950	2.45	0.162
104	2016	0	1	1	181.82	5.2	152.03	5.02	187.51	5.23	269.83	5.5978	0.1312	7	0.0212	0.554	0.091	0.102	2.528	2.2345	0.72447	0.010646	0.135531	0.308379	6.6053	7.79	1951	2.48	0.191
104	2017	0	1	1	206.39	5.33	172.88	5.15	233.81	5.45	267.2	5.588	0.1355	7	0.022	0.36	0.088	0.098	2.37	2.2287	0.851234	0.011792	0.951295	0.234985	6.67135	8.03	1952	2.98	0.194
104	2018	0	1	1	216.57	5.38	193.88	5.27	221.55	5.4	282.5	5.6437	0.1398	7	0.0321	0.34	0.085	0.113	2.361	2.3196	0.952175	0.010582	0.100086	0.248447	6.73807	8.29	1953	2.84	0.201
104	2019	0	1	1	229.73	5.44	211.11	5.35	231.38	5.44	288.22	5.6637	0.144	6	0.0284	0.34	0.082	0.094	2.537	2.3513	0.957995	0.011354	0.124165	0.268465	6.80545	8.61	1954	3.6	0.216
104	2020	0	1	1	242.51	5.49	229.79	5.44	235.69	5.46	296.92	5.6935	0.1483	5	0.0332	0.35	0.076	0.099	2.461	2.3447	0.936348	0.010582	0.16036	0.348437	6.8735	8.29	1955	3.32	0.251
104	2021	0	1	1	274.51	5.61	274.83	5.62	255.94	5.54	307.22	5.7276	0.1526	5	0.0306	0.451	0.072	0.101	2.493	2.3391	1.216	0.008232	0.192569	0.331606	6.94224	8.34	1956	2.97	0.262
104	2022	0	1	1	279.83	5.63	293.09	5.68	236.44	5.47	314.91	5.7523	0.1583	5	0.0349	0.433	0.069	0.103	2.569	2.353	1.36339	0.013629	0.206792	0.365615	7.01166	8.39	1957	3.3	0.281
105	2011	0	0	1	35.28	3.56	23.84	3.17	60.63	4.1	27.03	3.2969	0.1127	9	0.0235	0.688	0.115	0.077	2.75	2.1028	0.704704	0.013072	0.02288	0.196773	3.9475	10.36	1946	2.35	0.144
105	2012	0	0	1	78.86	4.37	60.14	4.1	106.15	4.66	91.12	4.5122	0.1189	9	0.0254	0.652	0.11	0.081	2.311	2.1045	0.747111	0.015054	0.035135	0.21474	3.9514	10.18	1947	2.26	0.148
105	2013	0	0	1	117.39	4.77	90.86	4.51	143.29	4.96	157.95	5.0623	0.1251	13	0.027	0.821	0.103	0.081	2.334	2.1207	0.815938	0.013752	0.042393	0.245389	3.9793	10	1948	2.9	0.145
105	2014	0	0	1	134.7	4.9	125.4	4.83	137.13	4.92	160.99	5.0813	0.1313	9	0.0262	0.672	0.096	0.09	2.409	2.1334	0.874375	0.014733	0.0196	0.257752	3.916	9.82	1949	2.83	0.158
105	2015	0	0	1	161.42	5.08	141.97	4.96	156.31	5.05	234.9	5.4592	0.1376	8	0.0373	0.664	0.093	0.103	2.2	2.1855	1.06441	0.013039	0.137283	0.270043	3.9024	9.64	1950	2.6	0.162
105	2016	0	0	1	190.73	5.25	160.77	5.08	208.35	5.34	257.61	5.5514	0.1438	7	0.0287	0.667	0.091	0.098	2.066	2.1914	1.07639	0.014768	0.190705	0.298399	3.94142	9.46	1951	2.6	0.191
105	2017	0	0	1	217.6	5.38	182.72	5.21	254.1	5.54	266.5	5.5854	0.15	8	0.0315	0.48	0.088	0.101	2.067	2.2576	1.31623	0.021882	0.294944	0.209218	3.98084	9.28	1952	3.24	0.194
105	2018	0	0	1	232.2	5.45	205.69	5.33	246.59	5.51	293.58	5.6822	0.1562	7	0.0402	0.48	0.085	0.129	1.895	2.2877	1.43387	0.021505	0.418989	0.218574	4.02065	9.1	1953	3.17	0.201
105	2019	0	0	1	243.38	5.49	220.61	5.4	255.7	5.54	296.22	5.6911	0.1624	6	0.037	0.48	0.082	0.111	2.226	2.371	1.35809	0.016146	0.513487	0.226616	4.06085	8.92	1954	3.85	0.216
105	2020	0	0	1	267.25	5.59	238.31	5.47	303.18	5.71	297.54	5.6955	0.1686	5	0.0416	0.48	0.076	0.12	2.129	2.3503	1.33061	0.014921	0.655282	0.29103	4.10146	9.1	1955	3.52	0.251
105	2021	0	0	1	287.12	5.66	285.94	5.66	277.15	5.62	309.11	5.7337	0.1748	5	0.0361	0.377	0.072	0.12	2.097	2.3474	1.54447	0.015828	0.777714	0.271729	4.14248	9.15	1956	2.84	0.262
105	2022	0	0	1	291.48	5.67	303.65	5.72	253.73	5.54	319.92	5.7681	0.1786	6	0.0422	0.352	0.069	0.122	2.234	2.3391	1.69209	0.010566	0.844653	0.282268	4.1839	9.2	1957	3.15	0.281
106	2011	0	1	3	27.08	3.3	14.29	2.66	52.35	3.96	23.42	3.1536	0.0992	10	0.0311	0.521	0.115	0.079	2.381	2.0798	0.520721	0.006682	0.005256	0.168702	7.2154	8.47	1946	2.2	0.144
106	2012	0	1	3	69.89	4.25	53.36	3.98	94.24	4.55	80.21	4.3846	0.1033	10	0.0328	0.572	0.11	0.085	2.22	2.0901	0.596902	0.008606	0.008409	0.189814	7.3149	8.47	1947	2.18	0.148
106	2013	0	1	3	104.04	4.64	85.35	4.45	134.44	4.9	110.5	4.705	0.1074	15	0.0372	0.535	0.103	0.103	1.794	2.1035	0.659397	0.00761	0.012834	0.206399	7.5582	8.46	1948	2.62	0.145
106	2014	0	1	3	124.95	4.83	121.68	4.8	114.66	4.74	154.41	5.0396	0.1115	9	0.0348	0.55	0.096	0.098	2.451	2.1651	0.726259	0.006452	0.019449	0.226576	7.4445	8.49	1949	2.71	0.158
106	2015	0	1	3	153.13	5.03	138.65	4.93	135.57	4.91	232.87	5.4505	0.1156	9	0.0395	0.544	0.093	0.104	2.383	2.1929	0.830684	0.006659	0.029488	0.249827	7.4522	8.43	1950	2.45	0.162
106	2016	0	1	3	180.11	5.19	150.53	5.01	188.42	5.24	262.71	5.5711	0.1197	8	0.038	0.563	0.091	0.1	2.496	2.2192	0.990826	0.006445	0.041183	0.26238	7.52672	8.57	1951	2.49	0.191
106	2017	0	1	3	206.71	5.33	174.21	5.16	236.97	5.47	259.09	5.5572	0.1238	8	0.0367	0.33	0.088	0.104	2.397	2.2754	1.16301	0.003876	0.05983	0.192703	7.60199	8.23	1952	2.9	0.194
106	2018	0	1	3	218.95	5.39	195.59	5.28	226.82	5.42	281.79	5.6412	0.1279	8	0.0372	0.33	0.085	0.116	2.333	2.2807	1.30195	0.003315	0.085874	0.216895	7.67801	8.72	1953	2.81	0.201
106	2019	0	1	3	231.61	5.45	212.34	5.36	235.99	5.46	287.28	5.6605	0.132	6	0.0303	0.33	0.082	0.093	2.682	2.3702	1.13777	0.002421	0.106816	0.248085	7.75479	8.55	1954	3.59	0.216
106	2020	0	1	3	246.73	5.51	231.28	5.44	246.35	5.51	298.47	5.6987	0.1361	5	0.0349	0.33	0.076	0.087	2.602	2.3664	1.11288	0.002397	0.138305	0.294519	7.83234	8.72	1955	3.29	0.251
106	2021	0	1	3	278.37	5.63	275.15	5.62	267.62	5.59	308.59	5.732	0.1402	6	0.0314	0.421	0.072	0.092	2.554	2.3788	1.39023	0.002374	0.166493	0.277608	7.91066	8.77	1956	2.92	0.262
106	2022	0	1	3	281.03	5.64	291.01	5.67	243.44	5.49	316.39	5.757	0.1461	5	0.034	0.396	0.069	0.095	2.632	2.3474	1.4834	0.002721	0.17858	0.349881	7.98977	8.82	1957	3.23	0.281
107	2011	0	1	3	51.82	3.95	44.88	3.8	60.14	4.1	59.59	4.0875	0.107	5	0.0232	0.752	0.115	0.068	2.016	2.2001	0.846359	0.02	0.002561	0.26834	1.9515	8.36	1946	2.4	0.144
107	2012	0	1	3	91.46	4.52	79.18	4.37	112.3	4.72	94.11	4.5445	0.1137	5	0.024	0.838	0.11	0.071	2.242	2.2129	0.883677	0.023202	0.00377	0.297591	1.9573	8.36	1947	2.43	0.148
107	2013	0	1	3	127.68	4.85	108.82	4.69	154.06	5.04	142.01	4.9559	0.1204	6	0.0256	0.786	0.103	0.095	2.238	2.2198	0.866194	0.023605	0.006214	0.324583	1.9573	8.36	1948	2.87	0.145
107	2014	0	1	3	142	4.96	142.03	4.96	136.21	4.91	152.46	5.0269	0.1271	5	0.0257	0.732	0.096	0.09	2.239	2.2626	0.893018	0.026667	0.009212	0.331071	1.942	8.36	1949	2.89	0.158
107	2015	0	1	3	172.78	5.15	160.18	5.08	159.8	5.07	237.97	5.4721	0.1339	4	0.0291	0.738	0.093	0.097	2.361	2.2786	0.878304	0.026087	0.013513	0.377228	1.9288	8.36	1950	2.69	0.162
107	2016	0	1	3	198.56	5.29	171.74	5.15	203.84	5.32	277.52	5.6259	0.1406	4	0.028	0.726	0.091	0.091	2.32	2.3198	0.857967	0.019835	0.018776	0.366975	1.94809	8.36	1951	2.66	0.191
107	2017	0	1	3	221.9	5.4	192.62	5.26	251.14	5.53	265.47	5.5815	0.1473	4	0.0293	0.32	0.088	0.096	2.274	2.263	0.897714	0.02069	0.026261	0.320247	1.96757	8.36	1952	2.88	0.194
107	2018	0	1	3	234.76	5.46	214.45	5.37	248.62	5.52	276.62	5.6227	0.154	4	0.0254	0.32	0.085	0.106	2.061	2.3594	0.890234	0.017699	0.036759	0.365	1.98724	8.44	1953	2.78	0.201
107	2019	0	1	3	247.05	5.51	230.46	5.44	257.28	5.55	283.24	5.6463	0.1607	4	0.0209	0.34	0.082	0.096	2.178	2.3538	0.824148	0.011925	0.046855	0.404321	2.00712	8	1954	3.6	0.216
107	2020	0	1	3	258.29	5.55	248.24	5.51	260.74	5.56	287.05	5.6597	0.1674	3	0.0215	0.35	0.076	0.098	2.168	2.3567	0.796949	0.008434	0.06208	0.458019	2.02719	8.44	1955	3.32	0.251
107	2021	0	1	3	293.24	5.68	296.45	5.69	283.32	5.65	300.71	5.7061	0.1741	3	0.0202	0.444	0.072	0.1	2.215	2.3526	1.01141	0.01837	0.076372	0.473416	2.04746	8.49	1956	2.95	0.262
107	2022	0	1	3	297.81	5.7	312.72	5.75	261.09	5.56	315.36	5.7537	0.1774	3	0.0281	0.421	0.069	0.098	2.265	2.3788	1.15456	0.01707	0.081401	0.494312	2.06793	8.54	1957	3.28	0.281
108	2011	0	1	3	56.03	4.03	53.03	3.97	67.57	4.21	44.98	3.8062	0.121	5	0.0186	0.672	0.115	0.067	1.919	2.175	0.717833	0.05	0.016398	0.283572	2.2691	8.56	1946	2.31	0.144
108	2012	0	1	3	92.7	4.53	85.81	4.45	111.98	4.72	80.44	4.3875	0.1276	5	0.021	0.778	0.11	0.067	1.838	2.1844	0.782413	0.034965	0.026436	0.309299	2.245	8.86	1947	2.35	0.148
108	2013	0	1	3	136.96	4.92	113.12	4.73	151.05	5.02	190.08	5.2474	0.1342	6	0.0219	0.715	0.103	0.09	1.659	2.1882	0.848135	0.032176	0.032695	0.334547	2.2501	8.54	1948	2.79	0.145
108	2014	0	1	3	155.21	5.04	145.16	4.98	144.03	4.97	208.69	5.3408	0.1408	5	0.0233	0.808	0.096	0.082	1.928	2.2305	0.905346	0.028169	0.013768	0.354003	2.2727	8.88	1949	2.94	0.158
108	2015	0	1	3	175.35	5.17	161.93	5.09	166.66	5.12	235.45	5.4615	0.1474	4	0.0253	0.684	0.093	0.087	1.891	2.2629	0.926766	0.023256	0.02023	0.377313	2.274	8.51	1950	2.61	0.162
108	2016	0	1	3	192.92	5.26	173.55	5.16	210.28	5.35	225.38	5.4178	0.154	4	0.0245	0.682	0.091	0.086	1.91	2.2856	0.984431	0.022572	0.028491	0.399714	2.29674	8.91	1951	2.6	0.191
108	2017	0	1	3	223.42	5.41	196.85	5.28	259.65	5.56	245.35	5.5027	0.1606	4	0.0255	0.3	0.088	0.086	1.991	2.3929	1.0343	0.021543	0.042963	0.358679	2.31971	8.49	1952	2.81	0.194
108	2018	0	1	3	238.48	5.47	218.52	5.39	251.13	5.53	281.38	5.6397	0.1672	4	0.0243	0.31	0.085	0.105	2.066	2.3068	1.04855	0.014085	0.067823	0.387957	2.34291	8.88	1953	2.75	0.201
108	2019	0	1	3	251.22	5.53	234.47	5.46	260.39	5.56	289.89	5.6695	0.1738	3	0.0224	0.34	0.082	0.096	2.202	2.335	0.96377	0.020714	0.084779	0.420824	2.36633	8.58	1954	3.6	0.216
108	2020	0	1	3	263.5	5.57	251.36	5.53	265.22	5.58	300.44	5.7053	0.1804	3	0.0248	0.33	0.076	0.107	2.264	2.3267	0.945544	0.026874	0.110291	0.453189	2.39	8.88	1955	3.29	0.251
108	2021	0	1	3	296.33	5.69	298.12	5.7	283.17	5.65	314.35	5.7505	0.187	3	0.0235	0.417	0.072	0.11	2.302	2.3266	1.11819	0.029409	0.133372	0.441449	2.4139	8.93	1956	2.91	0.262
108	2022	0	1	3	300.37	5.71	314.56	5.75	262.16	5.57	322.94	5.7775	0.1904	4	0.0262	0.393	0.069	0.114	2.39	2.3526	1.2587	0.018598	0.142798	0.489384	2.43804	8.98	1957	3.23	0.281
109	2011	1	0	1	77.62	4.35	93.46	4.54	69.58	4.24	39.9	3.6864	0.0856	3	0.0097	0.574	0.087	0.123	1.79	2.368	1.57795	0.164878	0.061662	0.384601	4.9702	10.31	1946	1.89	0.115
109	2012	1	0	1	125.39	4.83	133.07	4.89	119.87	4.79	110.07	4.7011	0.0891	2	0.0091	0.584	0.084	0.146	1.774	2.3692	1.59111	0.15715	0.0772	0.407386	5.0151	10.37	1947	1.88	0.109
109	2013	1	0	1	167.15	5.12	165.06	5.11	162.26	5.09	182.92	5.209	0.0926	3	0.0094	0.561	0.079	0.15	1.762	2.372	1.74413	0.147846	0.069715	0.444638	5.0168	10.29	1948	2.16	0.101
109	2014	1	0	1	179.35	5.19	198.11	5.29	150.79	5.02	169.34	5.1319	0.0961	2	0.0099	0.547	0.074	0.149	1.757	2.3855	1.88944	0.138901	0.104277	0.438035	5.1656	10.4	1949	2.32	0.123
109	2015	1	0	1	209.4	5.34	217.15	5.38	179.81	5.19	237.58	5.4705	0.0997	2	0.0116	0.543	0.071	0.154	1.809	2.4104	1.89361	0.126412	0.156607	0.456162	5.3491	10.24	1950	2.24	0.139
109	2016	1	0	1	226.29	5.42	225.37	5.42	227.82	5.43	226.56	5.423	0.1032	2	0.0116	0.542	0.069	0.151	1.838	2.4244	1.95634	0.117568	0.211792	0.460509	5.40259	10.46	1951	2.44	0.132
109	2017	1	0	1	257.85	5.55	241.09	5.49	287.07	5.66	260.13	5.5612	0.1067	2	0.0129	0.35	0.066	0.165	1.807	2.43135	2.14884	0.113873	0.306518	0.435094	5.45662	10.15	1952	2.48	0.129
109	2018	1	0	1	272.67	5.61	258.64	5.56	279.22	5.63	307.15	5.7273	0.1102	2	0.0112	0.35	0.063	0.16	1.802	2.466	1.89866	0.108036	0.424087	0.463286	5.51118	10.47	1953	2.54	0.145
109	2019	1	0	1	285.12	5.65	276.64	5.62	286.54	5.66	310.53	5.7383	0.1137	2	0.011	0.33	0.06	0.142	1.951	2.4801	1.82468	0.098464	0.531836	0.46931	5.5663	10.29	1954	3.54	0.144
109	2020	1	0	1	296.09	5.69	290.28	5.67	298.54	5.7	310.82	5.7392	0.1172	1	0.0119	0.33	0.055	0.128	1.918	2.5047	1.72742	0.095539	0.665902	0.481438	5.62196	10.47	1955	3.41	0.162
109	2021	1	0	1	326.01	5.79	335.41	5.82	314.71	5.75	315.49	5.7541	0.1207	2	0.0103	0.383	0.051	0.126	1.862	2.5089	1.87087	0.091505	0.797239	0.505477	5.67818	10.52	1956	3.18	0.17
109	2022	1	0	1	331.57	5.8	356.61	5.88	294.51	5.69	316.26	5.7566	0.1272	1	0.0093	0.368	0.048	0.117	1.884	2.3266	1.85334	0.078438	0.866033	0.52096	5.73496	10.57	1957	3.34	0.18
110	2011	0	0	1	80.28	4.39	96.55	4.57	73.72	4.3	38.5	3.6507	0.0472	2	0.0108	0.353	0.087	0.199	1.629	2.4717	1.7094	0.242344	0.053202	0.573287	11.7775	9.91	1946	1.71	0.115
110	2012	0	0	1	131.7	4.88	150.24	5.01	117.57	4.77	96.17	4.5661	0.0488	2	0.0114	0.358	0.084	0.217	1.619	2.4939	1.61725	0.240651	0.063447	0.592509	12.1373	9.91	1947	1.68	0.109
110	2013	0	0	1	177.31	5.18	180.93	5.2	167.99	5.12	182.29	5.2056	0.0504	1	0.0115	0.347	0.079	0.203	1.621	2.5066	1.93613	0.234412	0.063612	0.618394	12.5099	9.91	1948	1.98	0.101
110	2014	0	0	1	188.26	5.24	213.63	5.36	158.18	5.06	159.14	5.0698	0.052	2	0.0117	0.34	0.074	0.21	1.64	2.5402	2.02958	0.223986	0.093608	0.611357	12.9332	9.92	1949	2.12	0.123
110	2015	0	0	1	218.39	5.39	234.09	5.46	181.7	5.2	233.21	5.4519	0.0537	2	0.0136	0.331	0.071	0.22	1.708	2.5499	2.18319	0.203284	0.137059	0.633523	12.4191	9.93	1950	1.97	0.139
110	2016	0	0	1	238.03	5.47	244.64	5.5	229.82	5.44	231.13	5.443	0.0553	2	0.013	0.325	0.069	0.24	1.805	2.5801	2.04663	0.188482	0.18792	0.632172	12.5433	9.97	1951	2.19	0.132
110	2017	0	0	1	271.24	5.6	261.23	5.57	294.66	5.69	261.73	5.5673	0.0569	2	0.0152	0.3	0.066	0.27	1.849	2.3971	2.33802	0.164203	0.28185	0.610649	12.6687	10.11	1952	2.38	0.129
110	2018	0	0	1	284.91	5.65	278.86	5.63	286.45	5.66	302.14	5.7109	0.0585	2	0.0133	0.29	0.063	0.253	1.801	2.5771	2.0369	0.161209	0.378722	0.631358	12.7954	10.38	1953	2.39	0.145
110	2019	0	0	1	301.47	5.71	299.41	5.7	297.38	5.7	315.69	5.7548	0.0601	1	0.0104	0.28	0.06	0.183	1.717	2.5764	1.8418	0.14725	0.475107	0.671992	12.9234	10.45	1954	3.45	0.144
110	2020	0	0	1	314.27	5.75	314.17	5.75	312.04	5.74	318.67	5.7642	0.0617	1	0.01	0.28	0.055	0.179	1.666	2.5963	1.74686	0.151795	0.595077	0.670515	13.0526	10.38	1955	3.32	0.162
110	2021	0	0	1	343.34	5.84	355.29	5.87	327.68	5.79	332.39	5.8063	0.0633	2	0.0106	0.329	0.051	0.182	1.638	2.5819	2.07321	0.156661	0.712686	0.676785	13.1831	10.43	1956	3.08	0.17
110	2022	0	0	1	349.14	5.86	376.25	5.93	305.8	5.72	338.39	5.8242	0.0717	2	0.0125	0.312	0.048	0.183	1.758	2.578	2.13896	0.122916	0.773481	0.730717	13.315	10.48	1957	3.22	0.18
111	2011	0	0	1	67.55	4.21	68.96	4.23	74.88	4.32	49.58	3.9036	0.0913	4	0.0079	0.521	0.087	0.106	2.218	2.228	0.694897	0.077998	0.01638	0.265115	7.9037	8.41	1946	1.87	0.115
111	2012	0	0	1	104.12	4.65	110.11	4.7	107.32	4.68	78.55	4.3637	0.0952	3	0.0074	0.5	0.084	0.113	2.142	2.2402	0.738535	0.071125	0.019985	0.280595	7.9719	8.41	1947	1.83	0.109
111	2013	0	0	1	142.66	4.96	143.65	4.97	132.24	4.88	158.29	5.0644	0.0991	5	0.0098	0.484	0.079	0.138	2.143	2.2661	0.79471	0.06414	0.02275	0.301855	8.0893	8.41	1948	2.11	0.101
111	2014	0	0	1	149.14	5	169.09	5.13	113.96	4.74	147.2	4.9918	0.103	3	0.0099	0.464	0.074	0.15	2.03	2.2771	0.875672	0.054468	0.034293	0.36187	8.2597	8.41	1949	2.26	0.123
111	2015	0	0	1	187.9	5.24	190.1	5.25	156.26	5.05	238.09	5.4726	0.1069	3	0.0111	0.45	0.071	0.139	2.167	2.2886	0.885819	0.044071	0.049805	0.382457	8.3273	8.38	1950	2.15	0.139
111	2016	0	0	1	212.21	5.36	201.3	5.3	214.32	5.37	244.4	5.4988	0.1107	3	0.011	0.447	0.069	0.143	2.183	2.3015	0.905209	0.04203	0.070175	0.399086	8.41057	8.48	1951	2.35	0.132
111	2017	0	0	1	241.12	5.49	220.82	5.4	269.68	5.6	256.26	5.5462	0.1146	3	0.0106	0.46	0.066	0.16	2.285	2.41125	0.981929	0.038493	0.104522	0.305437	8.49468	8.17	1952	2.71	0.129
111	2018	0	0	1	256.47	5.55	240.04	5.48	266.68	5.59	292.2	5.6774	0.1185	2	0.0085	0.46	0.063	0.15	2.316	2.3698	0.823901	0.038238	0.137302	0.313861	8.57963	8.72	1953	2.81	0.145
111	2019	0	0	1	270.23	5.6	259.59	5.56	272.66	5.61	300.98	5.707	0.1224	2	0.0072	0.45	0.06	0.11	2.449	2.3727	0.75896	0.036207	0.173216	0.453132	8.66542	8.57	1954	3.77	0.144
111	2020	0	0	1	281.33	5.64	273.2	5.61	286.77	5.66	298.33	5.6982	0.1263	2	0.0069	0.46	0.055	0.11	2.219	2.3897	0.752343	0.036702	0.218162	0.385144	8.75208	8.72	1955	3.63	0.162
111	2021	0	0	1	311.35	5.74	314.83	5.75	310.69	5.74	301.05	5.7073	0.1302	2	0.0062	0.496	0.051	0.096	2.398	2.3826	0.855111	0.034648	0.262716	0.352834	8.8396	8.77	1956	3.4	0.17
111	2022	0	0	1	316.41	5.76	336.19	5.82	288.41	5.66	302.01	5.7104	0.1363	2	0.0056	0.48	0.048	0.096	2.555	2.5819	0.873709	0.037037	0.282831	0.361253	8.92799	8.82	1957	3.57	0.18
112	2011	0	1	3	60.87	4.11	69.39	4.24	65.45	4.18	24.37	3.1934	0.0999	3	0.0085	0.809	0.087	0.066	2.011	2.1742	0.687199	0.014464	0.011454	0.375677	1.1836	8.36	1946	2.08	0.115
112	2012	0	1	3	104.36	4.65	103.89	4.64	107.43	4.68	100.35	4.6087	0.104	3	0.0087	0.772	0.084	0.069	2.017	2.1765	0.735493	0.011432	0.013592	0.406054	1.1875	8.36	1947	2.05	0.109
112	2013	0	1	3	139.23	4.94	133.44	4.89	130.76	4.87	173.72	5.1574	0.1082	3	0.01	0.814	0.079	0.07	1.984	2.1633	0.754856	0.010651	0.011766	0.439821	1.2125	8.36	1948	2.34	0.101
112	2014	0	1	3	151.25	5.02	164.79	5.1	125.5	4.83	153.36	5.0328	0.1123	3	0.01	0.767	0.074	0.071	1.945	2.173	0.736293	0.010268	0.016833	0.4375	1.2367	8.36	1949	2.51	0.123
112	2015	0	1	3	185.86	5.22	181.53	5.2	163.72	5.1	240.37	5.4822	0.1165	2	0.0132	0.754	0.071	0.073	1.911	2.1952	0.704651	0.010644	0.024572	0.441781	1.2367	8.36	1950	2.48	0.139
112	2016	0	1	3	209.72	5.35	189.9	5.25	212.12	5.36	270.79	5.6014	0.1207	2	0.0127	0.771	0.069	0.072	1.941	2.2031	0.679529	0.010022	0.032428	0.44223	1.24907	8.36	1951	2.67	0.132
112	2017	0	1	3	235.56	5.46	210.85	5.35	264.15	5.58	265.19	5.5805	0.1248	2	0.0151	0.41	0.066	0.085	1.9	2.33815	0.705104	0.012429	0.047016	0.359896	1.26156	8.36	1952	2.6	0.129
112	2018	0	1	3	248.22	5.51	229.99	5.44	255.51	5.54	295.18	5.6876	0.129	2	0.0126	0.38	0.063	0.072	1.851	2.2424	0.580986	0.012456	0.060972	0.381107	1.27417	8.25	1953	2.61	0.145
112	2019	0	1	3	258.14	5.55	246.77	5.51	260.78	5.56	290.87	5.6729	0.1331	2	0.0112	0.38	0.06	0.129	2.686	2.2265	0.585446	0.011481	0.077767	0.396747	1.28692	8.25	1954	3.65	0.144
112	2020	0	1	3	269.57	5.6	263.1	5.57	268.5	5.59	292.91	5.6799	0.1373	2	0.0106	0.39	0.055	0.105	2.598	2.2491	0.569416	0.009662	0.098993	0.430833	1.29978	8.25	1955	3.52	0.162
112	2021	0	1	3	301.99	5.71	310.31	5.74	286.69	5.66	302.33	5.7115	0.1415	2	0.0095	0.522	0.051	0.081	2.033	2.2711	0.637425	0.009004	0.120449	0.443101	1.31278	8.3	1956	3.44	0.17
112	2022	0	1	3	306.21	5.72	327.61	5.79	266.4	5.59	307.88	5.7297	0.1473	2	0.0088	0.502	0.048	0.073	2.009	2.3826	0.675297	0.012258	0.128854	0.466189	1.32591	8.35	1957	3.61	0.18
113	2011	0	0	1	70.6	4.26	74.78	4.31	73.55	4.3	51.45	3.9406	0.0629	3	0.0053	0.534	0.087	0.142	2.106	2.3045	0.707341	0.126873	0.083752	0.306062	6.2597	10.79	1946	1.88	0.115
113	2012	0	0	1	112.03	4.72	114.88	4.74	117.91	4.77	91.94	4.5211	0.0659	3	0.0058	0.524	0.084	0.148	2.075	2.31	0.746362	0.118501	0.093962	0.349077	6.2929	11.03	1947	1.85	0.109
113	2013	0	0	1	154.36	5.04	149	5	154.34	5.04	172.11	5.1481	0.0689	3	0.0059	0.504	0.079	0.139	2.094	2.3158	0.769605	0.112372	0.079918	0.396489	6.3868	10.78	1948	2.13	0.101
113	2014	0	0	1	160.62	5.08	178.36	5.18	131.13	4.88	155.6	5.0473	0.0719	2	0.0061	0.485	0.074	0.13	2.112	2.3201	0.815166	0.103876	0.109851	0.435479	6.5022	11.04	1949	2.28	0.123
113	2015	0	0	1	195.46	5.28	200.26	5.3	168.04	5.12	229.42	5.4356	0.075	2	0.0075	0.482	0.071	0.128	2.091	2.3421	0.861067	0.095023	0.150881	0.459142	6.5547	10.77	1950	2.19	0.139
113	2016	0	0	1	214.54	5.37	209.48	5.34	221.59	5.4	218.49	5.3867	0.078	2	0.0074	0.485	0.069	0.123	2.171	2.3549	0.87088	0.082853	0.202021	0.481795	6.62025	11.05	1951	2.4	0.132
113	2017	0	0	1	243.43	5.49	228.1	5.43	273.23	5.61	239.92	5.4803	0.081	2	0.0088	0.49	0.066	0.121	2.213	2.2516	0.90885	0.070982	0.270105	0.345458	6.68645	10.76	1952	2.77	0.129
113	2018	0	0	1	262.14	5.57	246.38	5.51	268.59	5.59	302.45	5.7119	0.084	2	0.0078	0.48	0.063	0.107	2.274	2.3748	0.752891	0.062906	0.352179	0.352265	6.75331	11.03	1953	2.85	0.145
113	2019	0	0	1	276.14	5.62	264.95	5.58	277.92	5.63	309.85	5.7361	0.087	2	0.0067	0.47	0.06	0.089	2.4	2.367	0.714804	0.052165	0.441917	0.408029	6.82085	10.81	1954	3.81	0.144
113	2020	0	0	1	287.61	5.66	279.68	5.63	291.9	5.68	306	5.7236	0.09	2	0.0074	0.47	0.055	0.086	2.414	2.3837	0.706886	0.049115	0.553637	0.459778	6.88906	11.03	1955	3.65	0.162
113	2021	0	0	1	318.61	5.76	325.78	5.79	311.59	5.74	307.71	5.7292	0.093	2	0.0065	0.317	0.051	0.082	2.364	2.3894	0.783983	0.04091	0.663215	0.427095	6.95795	11.08	1956	3.07	0.17
113	2022	0	0	1	322.74	5.78	348.27	5.85	283	5.65	310.65	5.7387	0.1	2	0.006	0.301	0.048	0.078	2.437	2.2711	0.812997	0.031376	0.71937	0.43686	7.02752	11.13	1957	3.22	0.18
114	2011	0	0	1	58.47	4.07	55.63	4.02	69.34	4.24	48.1	3.8733	0.089	4	0.0108	0.566	0.087	0.08	2.166	2.1949	0.570079	0.095339	0.031795	0.233034	3.7204	10.15	1946	1.9	0.115
114	2012	0	0	1	98.41	4.59	94.44	4.55	101.94	4.62	105.08	4.6547	0.0928	4	0.0115	0.587	0.084	0.088	1.997	2.2048	0.569054	0.093972	0.036088	0.299544	3.6183	10.38	1947	1.88	0.109
114	2013	0	0	1	138.57	4.93	129.05	4.86	133.04	4.89	180.01	5.193	0.0967	4	0.0112	0.554	0.079	0.088	2.011	2.2015	0.609162	0.086235	0.030791	0.343595	3.8988	10.14	1948	2.17	0.101
114	2014	0	0	1	153.83	5.04	163.13	5.09	130.99	4.88	164.63	5.1037	0.1005	3	0.0109	0.537	0.074	0.091	1.987	2.2218	0.626134	0.080259	0.043387	0.381142	3.8619	10.39	1949	2.31	0.123
114	2015	0	0	1	184.33	5.22	182.67	5.21	157.93	5.06	237.77	5.4713	0.1043	3	0.0139	0.527	0.071	0.091	1.985	2.247	0.67604	0.073591	0.061255	0.377256	3.8975	10.13	1950	2.22	0.139
114	2016	0	0	1	204.19	5.32	191.16	5.25	215.25	5.37	227.16	5.4256	0.1081	3	0.0129	0.52	0.069	0.091	2.011	2.269	0.684952	0.066427	0.082086	0.401319	3.93648	10.4	1951	2.43	0.132
114	2017	0	0	1	237.96	5.47	213.88	5.37	267.62	5.59	263.59	5.5744	0.1119	3	0.0108	0.35	0.066	0.077	2.052	2.29915	0.583743	0.06433	0.115206	0.334475	3.97584	9.21	1952	2.5	0.129
114	2018	0	0	1	252.48	5.53	234.51	5.46	258.67	5.56	300.59	5.7057	0.1158	2	0.0113	0.34	0.063	0.095	1.952	2.3001	0.6614	0.064346	0.14491	0.356449	4.0156	9.44	1953	2.52	0.145
114	2019	0	0	1	264.93	5.58	252.4	5.53	269.08	5.6	298.77	5.6997	0.1196	2	0.0092	0.33	0.06	0.075	1.995	2.3074	0.615283	0.068606	0.183363	0.406973	4.05575	9.55	1954	3.54	0.144
114	2020	0	0	1	275.17	5.62	268.34	5.59	277.23	5.62	293.99	5.6835	0.1234	2	0.0071	0.33	0.055	0.064	2.07	2.3279	0.488496	0.073516	0.231607	0.422557	4.09631	10.39	1955	3.43	0.162
114	2021	0	0	1	307.68	5.73	315.86	5.76	297.57	5.7	299.09	5.7008	0.1272	2	0.0083	0.371	0.051	0.085	1.948	2.2995	0.802312	0.06768	0.279675	0.430741	4.13727	10.44	1956	3.16	0.17
114	2022	0	0	1	312.43	5.74	336.7	5.82	274.38	5.61	301.45	5.7086	0.1334	2	0.0072	0.356	0.048	0.085	2.11	2.3894	0.819401	0.057753	0.301242	0.438482	4.17865	10.49	1957	3.33	0.18
115	2011	0	1	3	60.77	4.11	67.69	4.21	66.56	4.2	27.38	3.3098	0.1056	4	0.0143	0.762	0.087	0.081	2.24	2.1002	0.807112	0.042476	0.01207	0.337684	1.1913	7.86	1946	2.05	0.115
115	2012	0	1	3	103.97	4.64	102.28	4.63	112.75	4.73	93.58	4.5388	0.1103	4	0.0141	0.716	0.084	0.089	2.099	2.1023	0.799271	0.038462	0.013861	0.400478	1.1931	7.86	1947	2.01	0.109
115	2013	0	1	3	142.51	4.96	131.92	4.88	145.88	4.98	171.36	5.1438	0.115	5	0.015	0.821	0.079	0.081	2.092	2.0984	0.823801	0.035069	0.011863	0.476646	1.2026	7.86	1948	2.37	0.101
115	2014	0	1	3	151.9	5.02	162.09	5.09	134.43	4.9	149.96	5.0104	0.1197	3	0.0145	0.765	0.074	0.082	2.075	2.1194	0.82109	0.033099	0.017136	0.486717	1.2146	7.86	1949	2.53	0.123
115	2015	0	1	3	183.49	5.21	177.89	5.18	162.83	5.09	239.51	5.4786	0.1244	3	0.02	0.775	0.071	0.098	1.78	2.1359	0.814582	0.029757	0.024868	0.498875	1.2177	7.84	1950	2.5	0.139
115	2016	0	1	3	204.16	5.32	185.24	5.22	214.6	5.37	247.71	5.5123	0.1291	3	0.016	0.773	0.069	0.09	2.069	2.1371	0.801764	0.024911	0.033353	0.468692	1.22988	7.91	1951	2.69	0.132
115	2017	0	1	3	231.95	5.45	205.67	5.33	264.22	5.58	260.12	5.5612	0.1338	3	0.0181	0.39	0.066	0.098	2.086	2.293	0.893229	0.020202	0.049138	0.38279	1.24218	7.71	1952	2.58	0.129
115	2018	0	1	3	243.41	5.49	222.85	5.41	253.43	5.54	293.11	5.6806	0.1385	3	0.0191	0.39	0.063	0.085	2.151	2.2434	0.77084	0.018975	0.059625	0.373906	1.2546	8.05	1953	2.65	0.145
115	2019	0	1	3	254.06	5.54	238.25	5.47	260.37	5.56	294.82	5.6864	0.1432	3	0.0169	0.37	0.06	0.081	2.261	2.2643	0.769576	0.025962	0.076083	0.389937	1.26714	7.95	1954	3.63	0.144
115	2020	0	1	3	263.85	5.58	253.64	5.54	267.17	5.59	291.57	5.6753	0.1479	2	0.0164	0.39	0.055	0.087	2.233	2.2931	0.771463	0.016184	0.09689	0.387299	1.27981	8.05	1955	3.52	0.162
115	2021	0	1	3	294.93	5.69	296.62	5.69	287.09	5.66	303.63	5.7158	0.1526	3	0.0152	0.372	0.051	0.087	2.301	2.317	0.883537	0.016967	0.117938	0.397238	1.29261	8.1	1956	3.18	0.17
115	2022	0	1	3	299.15	5.7	313.75	5.75	268.21	5.59	307.16	5.7274	0.1579	3	0.0143	0.343	0.048	0.086	2.298	2.2995	0.937821	0.016362	0.126147	0.40621	1.30554	8.15	1957	3.31	0.18
116	2011	0	1	3	63.45	4.15	68.33	4.22	61.17	4.11	51.48	3.9412	0.105	3	0.0118	0.716	0.087	0.092	2.126	2.1864	0.704058	0.037722	0.016563	0.393223	1.5488	8.75	1946	2.01	0.115
116	2012	0	1	3	104.75	4.65	106.03	4.66	105.98	4.66	98.33	4.5883	0.1082	3	0.0099	0.711	0.084	0.098	2.072	2.1958	0.755804	0.049741	0.018534	0.429728	1.5646	8.75	1947	2	0.109
116	2013	0	1	3	144.3	4.97	139.34	4.94	136.25	4.91	175.29	5.1664	0.1113	4	0.0107	0.695	0.079	0.099	2.099	2.2222	0.702052	0.04154	0.016843	0.476702	1.5871	8.75	1948	2.28	0.101
116	2014	0	1	3	158.02	5.06	172.07	5.15	129.95	4.87	162.62	5.0914	0.1145	3	0.0106	0.694	0.074	0.082	2.32	2.2278	0.796876	0.035783	0.021218	0.469717	1.6112	8.75	1949	2.47	0.123
116	2015	0	1	3	189.5	5.24	190.2	5.25	158.46	5.07	243.55	5.4953	0.1176	2	0.012	0.691	0.071	0.089	2.039	2.2414	0.782681	0.03105	0.030626	0.507111	1.6209	8.76	1950	2.43	0.139
116	2016	0	1	3	212.8	5.36	198.04	5.29	212.35	5.36	262.32	5.5696	0.1207	2	0.0116	0.69	0.069	0.088	2.07	2.2539	0.756564	0.029876	0.042352	0.497707	1.63711	8.77	1951	2.61	0.132
116	2017	0	1	3	240.49	5.48	219.63	5.39	263.68	5.57	267.26	5.5882	0.1239	2	0.0119	0.45	0.066	0.095	2.124	2.16695	0.865676	0.025295	0.061048	0.525791	1.65348	8.79	1952	2.7	0.129
116	2018	0	1	3	253.53	5.54	238.66	5.48	255.8	5.54	298.56	5.699	0.127	2	0.0092	0.45	0.063	0.085	2.126	2.317	0.765376	0.025726	0.081537	0.544859	1.67002	8.88	1953	2.79	0.145
116	2019	0	1	3	265.37	5.58	256.61	5.55	262.76	5.57	299.04	5.7006	0.1302	2	0.0081	0.44	0.06	0.078	2.236	2.3316	0.792569	0.026549	0.103483	0.552893	1.68671	9.06	1954	3.76	0.144
116	2020	0	1	3	275.94	5.62	272.9	5.61	269.74	5.6	297.27	5.6946	0.1333	2	0.0074	0.44	0.055	0.082	2.427	2.3371	0.746961	0.031543	0.1311	0.591213	1.70358	8.88	1955	3.6	0.162
116	2021	0	1	3	309.1	5.73	319.92	5.77	291.92	5.68	304.59	5.719	0.1364	2	0.0068	0.371	0.051	0.077	2.295	2.3742	0.887187	0.031231	0.158778	0.606467	1.72062	8.93	1956	3.17	0.17
116	2022	0	1	3	315.31	5.75	340.68	5.83	272.02	5.61	310.22	5.7373	0.1433	2	0.0062	0.347	0.048	0.078	2.121	2.317	0.947317	0.028146	0.17024	0.47443	1.73782	8.98	1957	3.31	0.18
117	2011	0	0	1	63.67	4.15	74.53	4.31	69.51	4.24	17.17	2.8432	0.0957	4	0.0128	0.728	0.087	0.067	1.973	2.1693	0.914484	0.021891	0.008512	0.263559	2.5667	7.4	1946	2	0.115
117	2012	0	0	1	112.21	4.72	113.32	4.73	116.75	4.76	100.28	4.608	0.0992	4	0.0136	0.737	0.084	0.096	1.961	2.1479	0.934226	0.018834	0.014075	0.293719	2.5446	7.44	1947	2	0.109
117	2013	0	0	1	150.71	5.02	145.51	4.98	147.13	4.99	174.39	5.1613	0.1026	5	0.0142	0.705	0.079	0.093	1.999	2.1335	0.939906	0.014361	0.013523	0.321112	2.5809	7.49	1948	2.26	0.101
117	2014	0	0	1	162.22	5.09	176.76	5.17	131.18	4.88	170.6	5.1393	0.1061	3	0.0137	0.679	0.074	0.095	2.064	2.1411	0.957707	0.013919	0.020752	0.333617	2.6185	7.57	1949	2.45	0.123
117	2015	0	0	1	193.58	5.27	192.43	5.26	169.63	5.13	240.9	5.4844	0.1096	3	0.0157	0.674	0.071	0.104	1.995	2.1492	0.936087	0.013889	0.031073	0.348237	2.5944	7.68	1950	2.39	0.139
117	2016	0	0	1	213.55	5.36	200.05	5.3	223.42	5.41	240.18	5.4814	0.1131	3	0.0142	0.649	0.069	0.103	1.997	2.1512	0.917959	0.010042	0.042557	0.345994	2.62034	7.86	1951	2.55	0.132
117	2017	0	0	1	242.78	5.49	220.79	5.4	273.37	5.61	259.83	5.56	0.1166	3	0.017	0.3	0.066	0.116	2.017	2.33855	0.967382	0.005525	0.061206	0.294388	2.64655	8.11	1952	2.4	0.129
117	2018	0	0	1	256.56	5.55	239.7	5.48	264.73	5.58	297.43	5.6952	0.12	3	0.0139	0.49	0.063	0.087	2.029	2.1968	0.894767	0.007547	0.065813	0.311497	2.67301	8.39	1953	2.88	0.145
117	2019	0	0	1	268.97	5.59	257.1	5.55	269.88	5.6	306.53	5.7253	0.1235	2	0.0108	0.49	0.06	0.076	2.142	2.2318	0.816049	0.016038	0.08382	0.317388	2.69974	8.53	1954	3.84	0.144
117	2020	0	0	1	282.4	5.64	275.77	5.62	279.12	5.63	310.3	5.7376	0.127	2	0.0099	0.3	0.055	0.077	2.03	2.2473	0.771654	0.019615	0.10655	0.342612	2.72674	8.39	1955	3.38	0.162
117	2021	0	0	1	316.46	5.76	325.63	5.79	301.88	5.71	312.67	5.7451	0.1305	2	0.0081	0.423	0.051	0.07	2.005	2.2172	0.84784	0.020346	0.12947	0.35059	2.75401	8.43	1956	3.27	0.17
117	2022	0	0	1	321.22	5.77	345.01	5.84	280.7	5.64	316.28	5.7566	0.137	2	0.007	0.405	0.048	0.066	2.04	2.3742	0.934384	0.018817	0.138586	0.402676	2.78155	8.48	1957	3.43	0.18
118	2011	1	0	1	69.45	4.24	78.88	4.37	66.35	4.19	43.97	3.7835	0.0799	3	0.0126	0.609	0.097	0.11	1.899	2.3102	1.5119	0.085744	0.027185	0.413386	6.8218	9.88	1946	1.91	0.115
118	2012	1	0	1	113.21	4.73	116.16	4.75	118.15	4.77	94.49	4.5485	0.0828	2	0.0126	0.623	0.096	0.123	1.949	2.3371	1.57573	0.083744	0.035882	0.424119	6.8613	9.88	1947	2	0.126
118	2013	1	0	1	152.18	5.03	146.13	4.98	161.12	5.08	155.93	5.0494	0.0856	3	0.0134	0.603	0.091	0.146	2.011	2.3511	1.63794	0.076994	0.053	0.463909	6.8911	9.88	1948	2.39	0.132
118	2014	1	0	1	170.03	5.14	180.57	5.2	151.91	5.02	168.16	5.1249	0.0884	2	0.0126	0.608	0.087	0.147	1.994	2.3624	1.72555	0.07019	0.084206	0.512614	6.9945	9.88	1949	2.4	0.131
118	2015	1	0	1	197.52	5.29	201.69	5.31	170.32	5.14	233.17	5.4518	0.0913	2	0.0154	0.601	0.083	0.153	1.957	2.3688	1.84401	0.058462	0.130289	0.535722	7.0251	9.88	1950	2.3	0.139
118	2016	1	0	1	218.74	5.39	213.58	5.36	213.41	5.36	245.5	5.5033	0.0941	2	0.0154	0.59	0.08	0.159	1.876	2.3887	1.97579	0.05343	0.193768	0.544493	7.09535	9.89	1951	2.51	0.142
118	2017	1	0	1	253.13	5.53	233.99	5.46	278.04	5.63	271.05	5.6023	0.0969	2	0.0174	0.37	0.078	0.17	1.87	2.27095	2.3436	0.052274	0.267724	0.520038	7.1663	9.82	1952	2.51	0.139
118	2018	1	0	1	265.13	5.58	251.41	5.53	266.82	5.59	307.38	5.7281	0.0997	2	0.017	0.35	0.075	0.157	1.812	2.4232	2.2656	0.057692	0.341842	0.530489	7.23797	10.02	1953	2.37	0.157
118	2019	1	0	1	278.25	5.63	270.41	5.6	272.99	5.61	313.68	5.7484	0.1026	2	0.012	0.35	0.071	0.161	1.967	2.45	2.47761	0.044797	0.434765	0.579888	7.31035	9.98	1954	3.34	0.158
118	2020	1	0	1	290.99	5.67	286.18	5.66	285.22	5.65	317.37	5.7601	0.1054	2	0.0108	0.34	0.067	0.169	1.964	2.4523	2.43706	0.043671	0.513735	0.721134	7.38345	10.02	1955	2.93	0.18
118	2021	1	0	1	317.7	5.76	327.87	5.79	297.55	5.7	320.78	5.7707	0.1082	2	0.011	0.421	0.063	0.152	1.984	2.444	2.61924	0.053372	0.604672	0.711519	7.45728	10.07	1956	2.93	0.189
118	2022	1	0	1	318.45	5.76	343.06	5.84	271.94	5.61	321.69	5.7736	0.1154	2	0.012	0.408	0.06	0.138	2.054	2.2172	2.61445	0.035919	0.65538	0.72954	7.53186	10.12	1957	3.36	0.201
119	2011	0	1	3	59.37	4.08	54.13	3.99	81.45	4.4	36.56	3.599	0.0731	4	0.025	0.82	0.097	0.09	2.603	2.2122	0.478606	0.044025	0.005724	0.309538	3.1315	5.64	1946	2.09	0.115
119	2012	0	1	3	97.84	4.58	86.28	4.46	124.46	4.82	87.65	4.4734	0.0776	4	0.0266	0.731	0.096	0.097	2.506	2.249	0.489499	0.047945	0.007199	0.29802	3.1684	5.64	1947	2.11	0.126
119	2013	0	1	3	139.59	4.94	113.27	4.73	171.79	5.15	167.99	5.1239	0.0821	5	0.0278	0.846	0.091	0.102	2.519	2.2629	0.530005	0.049342	0.010521	0.405292	3.1606	5.64	1948	2.58	0.132
119	2014	0	1	3	150.24	5.01	143.6	4.97	161.33	5.08	152.02	5.024	0.0866	4	0.0288	0.771	0.087	0.103	2.514	2.2688	0.574028	0.045902	0.013843	0.427652	6.8911	5.64	1949	2.56	0.131
119	2015	0	1	3	177.29	5.18	161.52	5.08	175.15	5.17	233.25	5.4521	0.0912	3	0.0333	0.831	0.083	0.108	2.467	2.2851	0.646432	0.040625	0.020323	0.421176	3.1743	5.64	1950	2.57	0.139
119	2016	0	1	3	196.71	5.28	173.75	5.16	217.51	5.38	234.76	5.4586	0.0957	3	0.0387	0.843	0.08	0.105	2.528	2.2967	0.683598	0.040498	0.029595	0.460237	3.20604	5.67	1951	2.79	0.142
119	2017	0	1	3	226.16	5.42	194.79	5.27	263.64	5.57	261.68	5.5671	0.1002	4	0.0389	0.54	0.078	0.118	2.32	2.40275	0.817556	0.039755	0.042002	0.426331	3.2381	6	1952	2.85	0.139
119	2018	0	1	3	238.99	5.48	215.34	5.37	253.02	5.53	291.61	5.6754	0.1047	4	0.047	0.53	0.075	0.112	2.374	2.3907	0.96599	0.033537	0.048031	0.446471	3.27048	7.87	1953	2.76	0.157
119	2019	0	1	3	251.35	5.53	234.09	5.46	261.07	5.56	290.69	5.6722	0.1092	4	0.0378	0.5	0.071	0.099	2.456	2.4262	1.02814	0.02957	0.06267	0.468363	3.30319	8.04	1954	3.61	0.158
119	2020	0	1	3	264.95	5.58	252.68	5.53	271.63	5.6	293.3	5.6812	0.1137	3	0.0261	0.49	0.067	0.102	2.653	2.4265	1.00478	0.0346	0.075908	0.48538	3.33622	7.87	1955	3.15	0.18
119	2021	0	1	3	296.04	5.69	298.89	5.7	286.58	5.66	303.84	5.7165	0.1182	4	0.0206	0.61	0.063	0.091	2.619	2.429	1.21957	0.036893	0.09151	0.543918	3.36958	7.92	1956	3.24	0.189
119	2022	0	1	3	296.23	5.69	312	5.74	259.97	5.56	310.05	5.7367	0.1237	3	0.0228	0.598	0.06	0.094	2.731	2.444	1.32277	0.022544	0.097678	0.55843	3.40328	7.97	1957	3.7	0.201
120	2011	0	1	3	51.2	3.94	43.17	3.77	64.42	4.17	53.7	3.9834	0.0891	4	0.0211	0.751	0.097	0.061	2.437	2.1934	0.386371	0.006814	0.004213	0.337782	4.9772	8.13	1946	2.04	0.115
120	2012	0	1	3	92.81	4.53	76.05	4.33	118.1	4.77	102.18	4.6267	0.0942	4	0.024	0.672	0.096	0.062	2.495	2.2485	0.427626	0.0067	0.005259	0.413825	5.0219	8.15	1947	2.07	0.126
120	2013	0	1	3	128.96	4.86	103.98	4.64	147.84	5	177.14	5.1769	0.0994	5	0.0253	0.723	0.091	0.089	2.447	2.2645	0.474445	0.006231	0.00873	0.457025	5.0525	8.12	1948	2.48	0.132
120	2014	0	1	3	141.67	4.95	135.32	4.91	138.79	4.93	167.91	5.1234	0.1046	4	0.0267	0.832	0.087	0.095	2.385	2.2766	0.522238	0.004545	0.01393	0.455752	5.1741	8.16	1949	2.61	0.131
120	2015	0	1	3	170.19	5.14	153.36	5.03	162.21	5.09	240.26	5.4817	0.1098	3	0.0301	0.755	0.083	0.103	2.349	2.2949	0.591072	0.007669	0.021482	0.482299	5.1684	8.11	1950	2.49	0.139
120	2016	0	1	3	195.97	5.28	164.55	5.1	202.34	5.31	288.16	5.6635	0.1149	3	0.0312	0.74	0.08	0.101	2.329	2.3361	0.618993	0.007716	0.032309	0.51725	5.22008	8.18	1951	2.69	0.142
120	2017	0	1	3	218.47	5.39	187.56	5.23	251.77	5.53	260.03	5.5608	0.1201	4	0.0442	0.51	0.078	0.108	2.385	2.3259	0.72422	0.00692	0.041725	0.40125	5.27229	8.09	1952	2.79	0.139
120	2018	0	1	3	227.04	5.43	208.81	5.34	231.41	5.44	279.32	5.6324	0.1253	4	0.0423	0.47	0.075	0.11	2.025	2.4168	0.840246	0.006667	0.04848	0.40185	5.32501	8.27	1953	2.64	0.157
120	2019	0	1	3	237.33	5.47	225.69	5.42	235.81	5.46	278.53	5.6295	0.1304	4	0.0515	0.47	0.071	0.124	2.262	2.4092	1.07159	0.011905	0.063239	0.3961	5.37826	7.96	1954	3.56	0.158
120	2020	0	1	3	249.8	5.52	242	5.49	249.73	5.52	275.68	5.6192	0.1356	3	0.0346	0.48	0.067	0.138	2.375	2.4058	1.04522	0.011787	0.076578	0.415539	5.43204	8.27	1955	3.14	0.18
120	2021	0	1	3	281.27	5.64	285.86	5.66	268.49	5.59	289.37	5.6677	0.1408	4	0.035	0.554	0.063	0.119	2.153	2.4142	1.23399	0.013337	0.092295	0.458392	5.48636	8.32	1956	3.16	0.189
120	2022	0	1	3	283.9	5.65	301.07	5.71	244.8	5.5	298.31	5.6981	0.1456	3	0.0374	0.539	0.06	0.11	2.218	2.429	1.37277	0.009859	0.098523	0.482663	5.54122	8.37	1957	3.6	0.201
121	2011	0	0	1	50.02	3.91	42.55	3.75	66.44	4.2	44.85	3.8033	0.08	5	0.0227	0.762	0.097	0.081	2.567	2.2447	0.620055	0.045932	0.011718	0.259256	2.6692	7.9	1946	2.05	0.115
121	2012	0	0	1	90.95	4.51	78.3	4.36	111.26	4.71	95.84	4.5627	0.0852	5	0.0242	0.735	0.096	0.088	2.517	2.2643	0.651476	0.039007	0.015628	0.303677	2.7021	7.96	1947	2.12	0.126
121	2013	0	0	1	126.6	4.84	107.67	4.68	139.97	4.94	164.8	5.1047	0.0903	6	0.0245	0.775	0.091	0.092	2.379	2.2772	0.659318	0.037661	0.018834	0.339992	2.6632	8.03	1948	2.52	0.132
121	2014	0	0	1	145.87	4.98	141.62	4.95	135.14	4.91	179.4	5.1896	0.0954	4	0.025	0.786	0.087	0.104	2.329	2.2928	0.691352	0.033006	0.03134	0.357864	2.6896	8.13	1949	2.57	0.131
121	2015	0	0	1	173.13	5.15	159.77	5.07	160.26	5.08	240.63	5.4833	0.1006	4	0.0305	0.78	0.083	0.115	2.213	2.319	0.76308	0.028594	0.048767	0.387186	2.6114	8.27	1950	2.51	0.139
121	2016	0	0	1	196.78	5.28	172.99	5.15	205.29	5.32	259.9	5.5603	0.1057	4	0.032	0.78	0.08	0.108	2.188	2.3368	0.837056	0.028671	0.066943	0.39675	2.63751	8.47	1951	2.73	0.142
121	2017	0	0	1	225.12	5.42	195.06	5.27	257.8	5.55	265.01	5.5798	0.1108	4	0.0344	0.58	0.078	0.122	2.188	2.35545	0.988624	0.026136	0.098313	0.314673	2.66389	8.73	1952	2.91	0.139
121	2018	0	0	1	237.6	5.47	216.64	5.38	250.56	5.52	283.26	5.6464	0.1159	3	0.0332	0.57	0.075	0.097	2.108	2.3551	0.930713	0.022248	0.115947	0.332065	2.69053	9	1953	2.83	0.157
121	2019	0	0	1	249.02	5.52	235.19	5.46	254.91	5.54	284.01	5.649	0.1211	3	0.033	0.56	0.071	0.093	2.282	2.3799	0.939823	0.024116	0.148682	0.358057	2.71743	9.16	1954	3.7	0.158
121	2020	0	0	1	261.77	5.57	252.25	5.53	262.28	5.57	292.32	5.6778	0.1262	3	0.0203	0.55	0.067	0.1	2.174	2.3853	0.914076	0.024408	0.177114	0.382579	2.74461	9	1955	3.23	0.18
121	2021	0	0	1	294.42	5.68	299.87	5.7	277.91	5.63	306.42	5.725	0.1313	3	0.0181	0.616	0.063	0.09	2.474	2.3897	1.07621	0.028369	0.21013	0.394789	2.77205	9.05	1956	3.25	0.189
121	2022	0	0	1	296.94	5.69	314.59	5.75	254.16	5.54	316.37	5.7569	0.1362	2	0.0202	0.604	0.06	0.088	2.574	2.4142	1.13661	0.026634	0.22581	0.187567	2.79977	9.1	1957	3.71	0.201
122	2011	0	1	3	41.63	3.73	49.45	3.9	33.31	3.51	30.9	3.4308	0.0853	2	0.011	0.748	0.097	0.052	1.854	2.2185	0.530408	0.046595	0.003039	0.31474	3.7565	7.39	1946	2.02	0.115
122	2012	0	1	3	92.89	4.53	83.5	4.42	102.84	4.63	105.84	4.6619	0.0895	2	0.0114	0.763	0.096	0.055	2.02	2.2521	0.578375	0.043011	0.004252	0.363486	3.7917	7.39	1947	2.14	0.126
122	2013	0	1	3	130.47	4.87	111.09	4.71	138.76	4.93	179.4	5.1896	0.0936	3	0.0128	0.835	0.091	0.069	2.204	2.3016	0.641139	0.036184	0.006337	0.362716	3.8222	7.4	1948	2.57	0.132
122	2014	0	1	3	153.21	5.03	142.23	4.96	127	4.84	237.11	5.4685	0.0977	2	0.0128	0.83	0.087	0.07	2.178	2.2992	0.665081	0.036932	0.009704	0.370646	3.8483	7.41	1949	2.61	0.131
122	2015	0	1	3	168.73	5.13	161.96	5.09	147.93	5	228.85	5.4331	0.1019	2	0.0155	0.784	0.083	0.074	2.163	2.3241	0.701932	0.033592	0.014869	0.383482	3.9018	7.43	1950	2.52	0.139
122	2016	0	1	3	192.85	5.26	172.78	5.15	194.98	5.27	255.27	5.5423	0.106	2	0.018	0.772	0.08	0.073	2.306	2.3575	0.689423	0.033163	0.02218	0.412419	3.94082	7.5	1951	2.72	0.142
122	2017	0	1	3	222.79	5.41	195.8	5.28	250.67	5.52	261.23	5.5654	0.1101	2	0.0208	0.45	0.078	0.074	2.297	2.31845	0.738819	0.01626	0.02998	0.36082	3.98023	7.7	1952	2.69	0.139
122	2018	0	1	3	235.6	5.46	212.82	5.36	236.93	5.47	308.41	5.7314	0.1142	2	0.0197	0.41	0.075	0.076	2.122	2.396	0.799622	0.015831	0.033591	0.39216	4.02003	8.01	1953	2.52	0.157
122	2019	0	1	3	242	5.49	228.1	5.43	242.04	5.49	287.86	5.6625	0.1184	2	0.0214	0.4	0.071	0.094	2.293	2.4035	0.995391	0.014742	0.044383	0.4196	4.06023	8.12	1954	3.45	0.158
122	2020	0	1	3	256.97	5.55	246.09	5.51	254.95	5.54	296.59	5.6924	0.1225	2	0.0195	0.4	0.067	0.1	2.212	2.4024	0.976219	0.012163	0.05439	0.43688	4.10083	8.01	1955	3.03	0.18
122	2021	0	1	3	286.44	5.66	287.1	5.66	275.07	5.62	304.93	5.7201	0.1266	2	0.0134	0.416	0.063	0.09	2.137	2.4121	1.10546	0.007226	0.066289	0.54088	4.14184	8.06	1956	2.95	0.189
122	2022	0	1	3	287.8	5.66	300.17	5.7	256.07	5.55	304.64	5.7191	0.1325	2	0.0153	0.394	0.06	0.084	2.274	2.3897	1.23454	0.005051	0.070573	0.587742	4.18326	8.11	1957	3.34	0.201
123	2011	0	0	3	46.79	3.85	46.5	3.84	63.96	4.16	16.56	2.807	0.0788	4	0.0178	0.727	0.097	0.07	2.464	2.1762	0.53782	0.028736	0.003036	0.252049	3.343	7.2	1946	2.02	0.115
123	2012	0	0	3	87.21	4.47	79.42	4.37	112.59	4.72	66.81	4.2019	0.0835	3	0.0184	0.793	0.096	0.071	2.448	2.196	0.560304	0.036082	0.003805	0.292661	3.4834	7.2	1947	2.16	0.126
123	2013	0	0	3	128.65	4.86	106.47	4.67	144.57	4.97	172.95	5.153	0.0883	4	0.0202	0.781	0.091	0.113	2.276	2.2145	0.567337	0.037736	0.005938	0.348677	3.5017	7.2	1948	2.53	0.132
123	2014	0	0	3	156.94	5.06	137.31	4.92	146.24	4.99	241.21	5.4857	0.093	3	0.0208	0.845	0.087	0.101	2.187	2.2244	0.622377	0.034188	0.009593	0.36777	3.5646	7.2	1949	2.62	0.131
123	2015	0	0	3	169.63	5.13	153.78	5.04	163.33	5.1	233.41	5.4528	0.0978	3	0.0247	0.763	0.083	0.133	1.969	2.2523	0.706615	0.030769	0.01619	0.371013	3.5674	7.2	1950	2.48	0.139
123	2016	0	0	3	196.2	5.28	163.51	5.1	210.89	5.35	277.42	5.6255	0.1025	3	0.0221	0.765	0.08	0.126	2.122	2.2659	0.764708	0.027586	0.022647	0.390391	3.60307	7.2	1951	2.71	0.142
123	2017	0	0	3	219.11	5.39	184.14	5.22	260.56	5.56	259.29	5.5579	0.1073	3	0.0231	0.47	0.078	0.149	2.093	2.30045	0.85765	0.028986	0.035509	0.414766	3.6391	7.11	1952	2.72	0.139
123	2018	0	0	3	232.2	5.45	204.65	5.32	256.08	5.55	279.77	5.634	0.112	3	0.0223	0.47	0.075	0.132	2.083	2.3118	0.828161	0.020478	0.045686	0.441628	3.6755	7.9	1953	2.64	0.157
123	2019	0	0	3	242.83	5.49	222.74	5.41	259.3	5.56	279.27	5.6322	0.1168	3	0.0226	0.47	0.071	0.112	2.307	2.3368	0.824949	0.024691	0.0597	0.457985	3.71225	7.86	1954	3.56	0.158
123	2020	0	0	3	256.24	5.55	241.71	5.49	269.81	5.6	279.6	5.6333	0.1215	2	0.0173	0.47	0.067	0.094	2.392	2.3397	0.797599	0.027503	0.072414	0.424341	3.74937	7.9	1955	3.13	0.18
123	2021	0	0	3	287.4	5.66	286.52	5.66	283.41	5.65	297.55	5.6956	0.1263	2	0.0136	0.56	0.063	0.091	2.34	2.3452	1.01242	0.02723	0.087414	0.497442	3.78687	7.95	1956	3.17	0.189
123	2022	0	0	3	287.87	5.66	299.81	5.7	258.37	5.55	302.05	5.7106	0.1315	3	0.0162	0.543	0.06	0.083	2.557	2.4121	1.12382	0.021782	0.093272	0.504574	3.82474	8	1957	3.61	0.201
124	2011	0	1	1	48.38	3.88	38.34	3.65	67.09	4.21	47.54	3.8616	0.0824	8	0.0364	0.736	0.097	0.087	2.714	2.1772	0.775019	0.072361	0.013383	0.249091	2.3319	9.59	1946	2.03	0.115
124	2012	0	1	1	88.48	4.48	74.2	4.31	105.58	4.66	104.56	4.6498	0.0855	8	0.0393	0.768	0.096	0.101	2.595	2.2043	0.850644	0.069719	0.018202	0.271091	2.3533	9.59	1947	2.14	0.126
124	2013	0	1	1	126.02	4.84	104.41	4.65	136.54	4.92	178.28	5.1834	0.0887	10	0.0409	0.773	0.091	0.125	2.297	2.2258	0.951955	0.065815	0.024063	0.30322	2.3579	9.59	1948	2.52	0.132
124	2014	0	1	1	140.38	4.94	137.43	4.92	128.85	4.86	171.06	5.142	0.0918	8	0.0434	0.76	0.087	0.126	2.292	2.2363	1.0436	0.058419	0.038145	0.354559	2.419	9.59	1949	2.55	0.131
124	2015	0	1	1	169.64	5.13	157.02	5.06	156.55	5.05	235.08	5.4599	0.095	7	0.048	0.753	0.083	0.14	2.246	2.2587	1.16398	0.054348	0.060297	0.376546	2.4414	9.59	1950	2.49	0.139
124	2016	0	1	1	195.14	5.27	171.11	5.14	204.73	5.32	257.09	5.5494	0.0982	6	0.0473	0.751	0.08	0.136	2.271	2.2795	1.28769	0.043791	0.088775	0.398424	2.46581	9.59	1951	2.7	0.142
124	2017	0	1	1	224.36	5.41	196.08	5.28	253.11	5.53	265.53	5.5817	0.1013	6	0.0475	0.48	0.078	0.145	2.248	2.29145	1.54679	0.031667	0.125221	0.431869	2.49047	9.6	1952	2.74	0.139
124	2018	0	1	1	236.95	5.47	219.34	5.39	241.59	5.49	286.7	5.6584	0.1045	6	0.0403	0.45	0.075	0.123	2.256	2.3302	1.4417	0.029219	0.158094	0.310897	2.51538	9.66	1953	2.6	0.157
124	2019	0	1	1	250.84	5.52	240.73	5.48	247.24	5.51	290.83	5.6727	0.1076	5	0.0368	0.46	0.071	0.108	2.469	2.3903	1.3887	0.026532	0.202059	0.321699	2.54053	9.84	1954	3.54	0.158
124	2020	0	1	1	263.52	5.57	258.28	5.55	256.51	5.55	293.56	5.6821	0.1108	4	0.0296	0.47	0.067	0.11	2.451	2.3914	1.33679	0.027629	0.23992	0.368266	2.56594	9.66	1955	3.13	0.18
124	2021	0	1	1	295.24	5.69	303.39	5.72	276.09	5.62	303.16	5.7143	0.114	5	0.0261	0.575	0.063	0.11	2.431	2.3992	1.58591	0.02601	0.283743	0.42	2.59159	9.7	1956	3.19	0.189
124	2022	0	1	1	300.01	5.7	322.56	5.78	252.31	5.53	312.23	5.7437	0.1208	4	0.0297	0.56	0.06	0.109	2.522	2.3452	1.64692	0.021547	0.305658	0.427789	2.61751	9.75	1957	3.64	0.201
125	2011	0	0	3	36.31	3.59	25.95	3.26	53.77	3.98	38.79	3.6582	0.0825	8	0.0249	0.841	0.097	0.063	2.773	2.0983	0.509783	0.040435	0.006526	0.242065	1.9768	8.47	1946	2.1	0.115
125	2012	0	0	3	77.68	4.35	61.28	4.12	102.28	4.63	87.13	4.4674	0.0872	8	0.0269	0.76	0.096	0.068	2.568	2.1224	0.563986	0.040576	0.008541	0.282196	1.9924	8.47	1947	2.14	0.126
125	2013	0	0	3	116.92	4.76	90.86	4.51	133.47	4.89	172.88	5.1526	0.092	8	0.0303	0.836	0.091	0.107	2.392	2.1448	0.635941	0.036364	0.0152	0.332253	2.0137	8.47	1948	2.57	0.132
125	2014	0	0	3	130.64	4.87	123.43	4.82	134.22	4.9	147.94	4.9968	0.0967	6	0.03	0.842	0.087	0.113	2.395	2.1613	0.705942	0.035373	0.024797	0.345187	2.0833	8.47	1949	2.62	0.131
125	2015	0	0	3	158.32	5.06	140.85	4.95	151.55	5.02	228.28	5.4306	0.1015	6	0.0329	0.777	0.083	0.123	2.339	2.1796	0.794384	0.03339	0.039909	0.370664	2.0888	8.47	1950	2.51	0.139
125	2016	0	0	3	184.47	5.22	151.14	5.02	199.46	5.3	267.29	5.5883	0.1062	6	0.0364	0.771	0.08	0.124	2.401	2.1946	0.871235	0.028067	0.057395	0.386187	2.10969	8.47	1951	2.72	0.142
125	2017	0	0	3	208.62	5.34	173.31	5.16	246.52	5.51	256.37	5.5466	0.111	6	0.0401	0.55	0.078	0.127	2.568	2.23815	1.06699	0.02455	0.084332	0.280672	2.13078	8.49	1952	2.86	0.139
125	2018	0	0	3	221.07	5.4	194.77	5.27	233.79	5.45	284.79	5.6517	0.1157	5	0.0389	0.52	0.075	0.112	2.453	2.3084	1.07393	0.021784	0.104825	0.325084	2.15209	8.74	1953	2.74	0.157
125	2019	0	0	3	234.85	5.46	215.05	5.37	239.35	5.48	292.07	5.677	0.1205	5	0.0355	0.51	0.071	0.108	2.549	2.3408	1.06565	0.020658	0.134596	0.337611	2.17361	8.75	1954	3.62	0.158
125	2020	0	0	3	247.45	5.51	231.51	5.44	249.38	5.52	296.59	5.6923	0.1252	4	0.0287	0.53	0.067	0.117	2.621	2.3404	1.0351	0.022372	0.16054	0.342319	2.19535	8.74	1955	3.21	0.18
125	2021	0	0	3	280.01	5.63	277.19	5.62	268.78	5.59	309.74	5.7357	0.13	4	0.0245	0.623	0.063	0.11	2.621	2.3452	1.20375	0.020251	0.190704	0.380037	2.2173	8.79	1956	3.26	0.189
125	2022	0	0	3	281.39	5.64	291.17	5.67	245.03	5.5	315.18	5.7531	0.1352	4	0.0254	0.608	0.06	0.107	2.595	2.3992	1.24905	0.016461	0.204774	0.364991	2.23948	8.84	1957	3.72	0.201
126	2011	0	1	1	42.13	3.74	28.17	3.34	57.25	4.05	60.78	4.1073	0.0809	7	0.0299	0.687	0.097	0.086	2.77	2.0666	0.528092	0.035952	0.01013	0.286276	3.0363	8.5	1946	1.99	0.115
126	2012	0	1	1	82.41	4.41	64.35	4.16	106.5	4.67	98.22	4.5872	0.0858	6	0.0317	0.681	0.096	0.093	2.605	2.1134	0.587843	0.031288	0.013278	0.290857	3.0698	8.5	1947	2.07	0.126
126	2013	0	1	1	120.08	4.79	93.51	4.54	145.24	4.98	162.08	5.0881	0.0907	8	0.0329	0.828	0.091	0.109	2.49	2.1401	0.660702	0.02963	0.018745	0.320896	3.0965	8.5	1948	2.57	0.132
126	2014	0	1	1	132.07	4.88	126.77	4.84	130.65	4.87	152.16	5.0249	0.0956	6	0.0348	0.735	0.087	0.112	2.496	2.1622	0.721486	0.026827	0.029804	0.326326	3.1906	8.5	1949	2.53	0.131
126	2015	0	1	1	160.96	5.08	144.39	4.97	147.7	5	239.79	5.4798	0.1006	6	0.0388	0.771	0.083	0.122	2.483	2.1906	0.813438	0.023126	0.047833	0.33675	3.1978	8.5	1950	2.5	0.139
126	2016	0	1	1	190.64	5.25	156.11	5.05	202.69	5.31	282.75	5.6446	0.1055	5	0.0379	0.763	0.08	0.12	2.494	2.2389	0.878907	0.021438	0.070503	0.352458	3.22978	8.51	1951	2.71	0.142
126	2017	0	1	1	211.89	5.36	178.22	5.18	246.77	5.51	259.72	5.5596	0.1104	5	0.0416	0.49	0.078	0.13	2.523	2.3089	1.07246	0.01751	0.102255	0.229767	3.26208	8.58	1952	2.76	0.139
126	2018	0	1	1	225.91	5.42	199.59	5.3	236.08	5.46	294.34	5.6847	0.1153	5	0.0346	0.49	0.075	0.115	2.451	2.3034	1.0633	0.017428	0.128384	0.266116	3.2947	8.92	1953	2.68	0.157
126	2019	0	1	1	235.52	5.46	217.31	5.38	242.16	5.49	283.57	5.6474	0.1202	4	0.0319	0.49	0.071	0.102	2.662	2.3573	1.00412	0.017462	0.164433	0.345844	3.32764	8.95	1954	3.59	0.158
126	2020	0	1	1	250.13	5.52	234.77	5.46	253.4	5.53	294.89	5.6866	0.1251	3	0.0278	0.49	0.067	0.108	2.702	2.3605	0.977087	0.020747	0.195648	0.361163	3.36092	8.92	1955	3.15	0.18
126	2021	0	1	1	282.8	5.64	280.93	5.64	273.14	5.61	306.56	5.7254	0.13	3	0.0224	0.416	0.063	0.095	2.731	2.366	1.13853	0.021683	0.231853	0.393733	3.39453	8.96	1956	2.94	0.189
126	2022	0	1	1	285.31	5.65	295.54	5.69	249.58	5.52	316.47	5.7572	0.1351	5	0.0263	0.392	0.06	0.09	2.849	2.3452	1.19143	0.017544	0.249352	0.403033	3.42847	9.01	1957	3.33	0.201
127	2011	0	0	3	40.72	3.71	28.49	3.35	65.36	4.18	36.36	3.5935	0.0743	7	0.0267	0.755	0.097	0.084	2.87	2.0994	0.51184	0.023102	0.007109	0.189976	2.1891	8.18	1946	2.04	0.115
127	2012	0	0	3	81.45	4.4	63.71	4.15	109.56	4.7	88.92	4.4877	0.0791	7	0.029	0.765	0.096	0.111	2.614	2.1012	0.575419	0.020958	0.011115	0.205936	2.2201	8.2	1947	2.14	0.126
127	2013	0	0	3	121.95	4.8	92.99	4.53	149.96	5.01	166.69	5.1161	0.084	8	0.0301	0.824	0.091	0.145	2.332	2.1318	0.636888	0.017083	0.016219	0.230601	2.2319	8.22	1948	2.56	0.132
127	2014	0	0	3	136.5	4.92	125.88	4.84	146.9	4.99	152.65	5.0281	0.0888	6	0.0303	0.715	0.087	0.151	2.265	2.1476	0.729113	0.017011	0.026376	0.241357	2.2741	8.26	1949	2.51	0.131
127	2015	0	0	3	160.97	5.08	142.64	4.96	154.93	5.04	232.48	5.4488	0.0937	6	0.0341	0.842	0.083	0.157	2.281	2.1725	0.728941	0.018868	0.040587	0.265039	2.1225	8.33	1950	2.58	0.139
127	2016	0	0	3	186.06	5.23	152.91	5.03	202.43	5.31	265.78	5.5827	0.0985	6	0.0344	0.833	0.08	0.156	2.365	2.1857	0.934683	0.018028	0.058007	0.315661	2.14372	8.45	1951	2.78	0.142
127	2017	0	0	3	212.51	5.36	174.48	5.16	252.14	5.53	266.07	5.5838	0.1034	6	0.0419	0.39	0.078	0.163	2.345	2.3148	1.1293	0.014085	0.079254	0.228074	2.16516	8.63	1952	2.57	0.139
127	2018	0	0	3	223.84	5.41	196.14	5.28	241.74	5.49	282.8	5.6448	0.1082	6	0.0412	0.38	0.075	0.136	2.393	2.3002	1.16375	0.013464	0.09496	0.255278	2.18681	8.84	1953	2.45	0.157
127	2019	0	0	3	236.27	5.46	213.23	5.36	246.95	5.51	292.94	5.68	0.1131	5	0.0393	0.36	0.071	0.142	2.603	2.3364	1.24553	0.011521	0.122103	0.319723	2.20868	8.94	1954	3.38	0.158
127	2020	0	0	3	251.9	5.53	231.6	5.44	263.27	5.57	298.33	5.6982	0.1179	4	0.0337	0.38	0.067	0.151	2.571	2.3431	1.2084	0.009125	0.145841	0.331157	2.23077	8.84	1955	3.01	0.18
127	2021	0	0	3	284.14	5.65	277.83	5.63	280.97	5.64	310.77	5.7391	0.1228	4	0.029	0.512	0.063	0.147	2.761	2.3564	1.44144	0.010164	0.173475	0.368399	2.25308	8.89	1956	3.1	0.189
127	2022	0	0	3	286.27	5.66	293.42	5.68	256.96	5.55	315.89	5.7554	0.1279	5	0.03	0.49	0.06	0.156	2.94	2.366	1.52251	0.008987	0.186131	0.382065	2.27561	8.94	1957	3.52	0.201
128	2011	0	0	1	38.28	3.64	26.38	3.27	67.22	4.21	24.98	3.2181	0.0788	8	0.028	0.83	0.097	0.073	2.759	2.1429	0.623214	0.024762	0.009265	0.229286	3.2917	8.09	1946	2.09	0.115
128	2012	0	0	1	84.37	4.44	62.71	4.14	113.4	4.73	103.11	4.6358	0.0839	8	0.0279	0.75	0.096	0.098	2.577	2.1724	0.654197	0.026882	0.016001	0.239537	3.3361	8.09	1947	2.13	0.126
128	2013	0	0	1	119.3	4.78	93.37	4.54	141.78	4.95	164.06	5.1002	0.0889	10	0.0287	0.794	0.091	0.112	2.296	2.2035	0.717134	0.023006	0.019011	0.269198	3.3332	8.09	1948	2.54	0.132
128	2014	0	0	1	139.5	4.94	127.76	4.85	134.36	4.9	187.62	5.2344	0.094	7	0.0285	0.769	0.087	0.115	2.374	2.2216	0.79607	0.016929	0.031056	0.271052	3.3921	8.1	1949	2.56	0.131
128	2015	0	0	1	162.91	5.09	144.57	4.97	155.46	5.05	237.01	5.4681	0.0991	7	0.0325	0.779	0.083	0.128	2.242	2.243	0.893072	0.011329	0.048267	0.301098	3.3961	8.12	1950	2.51	0.139
128	2016	0	0	1	186.36	5.23	155.25	5.05	203.86	5.32	257.31	5.5503	0.1042	6	0.0355	0.789	0.08	0.113	2.296	2.2697	0.958388	0.009466	0.066726	0.320716	3.43006	8.2	1951	2.73	0.142
128	2017	0	0	1	213.81	5.37	178.34	5.18	251.15	5.53	263.11	5.5726	0.1093	6	0.0409	0.4	0.078	0.125	2.332	2.30125	1.21166	0.007675	0.095854	0.309974	3.46436	8.43	1952	2.59	0.139
128	2018	0	0	1	226.97	5.42	201.65	5.31	240.87	5.48	285.33	5.6536	0.1143	6	0.0403	0.4	0.075	0.105	2.322	2.3071	1.2056	0.005594	0.115094	0.327997	3.499	8.85	1953	2.49	0.157
128	2019	0	0	1	238.57	5.47	220.46	5.4	245.11	5.5	286.49	5.6577	0.1194	6	0.0388	0.37	0.071	0.103	2.492	2.3948	1.2469	0.007421	0.147602	0.353228	3.53399	8.97	1954	3.4	0.158
128	2020	0	0	1	251.9	5.53	238.42	5.47	253.5	5.54	293.48	5.6818	0.1245	4	0.0334	0.38	0.067	0.108	2.547	2.3925	1.20609	0.008572	0.175843	0.375702	3.56934	8.85	1955	3.01	0.18
128	2021	0	0	1	283.12	5.65	283.07	5.65	271.34	5.6	304.7	5.7193	0.1296	5	0.0279	0.523	0.063	0.099	2.613	2.3981	1.37961	0.007881	0.20864	0.383295	3.60503	8.9	1956	3.11	0.189
128	2022	0	0	1	287.74	5.66	300.54	5.71	250.84	5.52	312.54	5.7447	0.1345	4	0.018	0.506	0.06	0.095	2.629	2.3564	1.45006	0.005606	0.224196	0.387721	3.64108	8.95	1957	3.54	0.201
129	2011	1	0	1	70.47	4.26	86.42	4.46	58.33	4.07	39.88	3.6859	0.0964	2	0.0112	0.474	0.1	0.117	1.718	2.477	1.56451	0.083275	0.054466	0.52003	7.4189	10	1946	2.17	0.143
129	2012	1	0	1	111	4.71	124.4	4.82	102.11	4.63	82.89	4.4175	0.1013	2	0.0118	0.488	0.098	0.121	1.747	2.4927	1.54178	0.073467	0.07934	0.577708	7.4503	10.03	1947	2.08	0.149
129	2013	1	0	1	157.66	5.06	155.76	5.05	160.64	5.08	158.49	5.0657	0.1063	2	0.0118	0.482	0.092	0.136	1.689	2.4994	1.49373	0.066246	0.090058	0.673194	7.4997	10.07	1948	2.25	0.158
129	2014	1	0	1	169.16	5.13	189.61	5.24	144.15	4.97	147.09	4.991	0.1112	2	0.0118	0.461	0.086	0.131	1.659	2.5083	1.47442	0.061965	0.129671	0.708784	7.7721	10.11	1949	2.28	0.162
129	2015	1	0	1	202.29	5.31	210.4	5.35	164.99	5.11	243.3	5.4943	0.1161	2	0.013	0.465	0.082	0.14	1.638	2.5221	1.58588	0.057863	0.168947	0.722311	7.827	10.17	1950	2.37	0.163
129	2016	1	0	1	222.98	5.41	220.87	5.4	209.46	5.34	254.53	5.5394	0.121	2	0.0147	0.466	0.079	0.146	1.608	2.5395	1.73959	0.051961	0.236365	0.750774	7.90527	10.24	1951	2.62	0.186
129	2017	1	0	1	248.64	5.52	238.11	5.47	257.73	5.55	266.89	5.5868	0.1259	2	0.0159	0.3	0.076	0.141	1.613	2.3124	1.8015	0.047294	0.317634	0.738742	7.98432	10.33	1952	2.8	0.227
129	2018	1	0	1	263.36	5.57	255.56	5.54	260.74	5.56	293.88	5.6832	0.1309	2	0.0169	0.3	0.075	0.138	1.629	2.5697	1.87106	0.046477	0.422236	0.744558	8.06417	10.49	1953	2.53	0.219
129	2019	1	0	1	277.14	5.62	275.24	5.62	268.87	5.59	298.44	5.6986	0.1358	2	0.0173	0.48	0.072	0.142	1.729	2.5823	1.86638	0.039944	0.482598	0.706587	8.14481	10.75	1954	3.83	0.245
129	2020	1	0	1	291.94	5.68	293.36	5.68	276.52	5.62	315.28	5.7535	0.1407	2	0.0174	0.46	0.067	0.155	1.712	2.5804	1.7553	0.037709	0.546318	0.728501	8.22626	10.49	1955	3.58	0.289
129	2021	1	0	1	319.4	5.77	333.25	5.81	290.15	5.67	326.82	5.7894	0.1456	2	0.0178	0.34	0.062	0.153	1.697	2.5817	1.95503	0.040068	0.607091	0.769731	8.30852	10.54	1956	3.3	0.299
129	2022	1	0	1	325.4	5.79	355.25	5.87	267.12	5.59	332.74	5.8074	0.1507	2	0.0164	0.331	0.058	0.155	1.683	2.3981	2.08514	0.033396	0.658023	0.806793	8.3916	10.59	1957	3.39	0.32
130	2011	0	0	1	73.48	4.3	87.93	4.48	68.36	4.22	35.11	3.5585	0.1065	2	0.0072	0.447	0.1	0.081	1.752	2.4293	1.05021	0.283478	0.052567	0.464509	6.9809	10.99	1946	2.14	0.143
130	2012	0	0	1	115.62	4.75	122.96	4.81	113.23	4.73	95.74	4.5616	0.1105	2	0.0076	0.465	0.098	0.084	1.739	2.4464	1.08825	0.274237	0.072332	0.535161	6.8211	10.99	1947	2.06	0.149
130	2013	0	0	1	158.59	5.07	152.78	5.03	160.1	5.08	175	5.1648	0.1144	2	0.009	0.452	0.092	0.098	1.698	2.457	1.10668	0.257881	0.08945	0.513442	6.8576	10.99	1948	2.22	0.158
130	2014	0	0	1	173.09	5.15	186.8	5.23	155.56	5.05	159.67	5.0731	0.1184	2	0.0099	0.416	0.086	0.102	1.665	2.4722	1.11826	0.243215	0.136825	0.550359	6.9193	10.99	1949	2.24	0.162
130	2015	0	0	1	202.27	5.31	205.18	5.32	175.92	5.17	240.52	5.4828	0.1223	2	0.0113	0.402	0.082	0.107	1.627	2.4891	1.15825	0.228056	0.192286	0.575482	6.9403	10.99	1950	2.28	0.163
130	2016	0	0	1	221.47	5.4	216.06	5.38	216.51	5.38	248.38	5.515	0.1262	2	0.0134	0.377	0.079	0.105	1.622	2.5101	1.18783	0.219815	0.252906	0.598091	7.0097	10.99	1951	2.51	0.186
130	2017	0	0	1	247.38	5.51	234	5.46	265.2	5.58	259.16	5.5574	0.1302	2	0.0139	0.42	0.076	0.104	1.633	2.46775	1.20325	0.228916	0.353147	0.664272	7.0798	10.9	1952	3.08	0.227
130	2018	0	0	1	261.31	5.57	252.45	5.53	260.84	5.56	291.45	5.6749	0.1341	1	0.013	0.41	0.075	0.105	1.647	2.5322	1.26602	0.214082	0.470158	0.551785	7.1506	10.02	1953	2.8	0.219
130	2019	0	0	1	275.72	5.62	271.65	5.6	271.53	5.6	296.79	5.693	0.1381	2	0.0166	0.4	0.072	0.118	1.684	2.5739	1.47618	0.191742	0.537162	0.703875	7.2221	9.98	1954	3.69	0.245
130	2020	0	0	1	288.23	5.66	286.61	5.66	281.87	5.64	305.14	5.7208	0.142	1	0.018	0.4	0.067	0.113	1.597	2.5797	1.41159	0.178923	0.607851	0.744782	7.29432	10.02	1955	3.48	0.289
130	2021	0	0	1	319.2	5.77	331.53	5.8	297.86	5.7	317.26	5.7597	0.1459	2	0.0172	0.479	0.062	0.108	1.589	2.5749	1.64498	0.174102	0.675209	0.684527	7.36727	10.07	1956	3.57	0.299
130	2022	0	0	1	323.02	5.78	351.05	5.86	273.21	5.61	321.02	5.7715	0.152	2	0.0169	0.469	0.058	0.109	1.624	2.5817	1.74551	0.136571	0.732487	0.686898	7.44094	10.12	1957	3.67	0.32
131	2011	0	1	1	59.58	4.09	67.17	4.21	57.76	4.06	37.83	3.6331	0.1067	2	0.0084	0.498	0.1	0.079	1.992	2.3256	0.570786	0.04309	0.029468	0.512223	7.128	9.42	1946	2.19	0.143
131	2012	0	1	1	109.8	4.7	102.76	4.63	130.25	4.87	95.87	4.563	0.1132	2	0.0089	0.475	0.098	0.086	2.031	2.3418	0.593093	0.04029	0.043399	0.530517	7.1026	9.42	1947	2.09	0.149
131	2013	0	1	1	145.42	4.98	133.82	4.9	154.6	5.04	167.04	5.1182	0.1196	2	0.0094	0.48	0.092	0.113	1.992	2.3542	0.612803	0.040243	0.0571	0.54632	7.1296	9.42	1948	2.25	0.158
131	2014	0	1	1	160.1	5.08	166.71	5.12	145.32	4.98	165.12	5.1067	0.1261	2	0.0084	0.457	0.086	0.112	2.022	2.3748	0.618031	0.037907	0.083289	0.582827	7.1755	9.42	1949	2.3	0.162
131	2015	0	1	1	190.4	5.25	184.76	5.22	172.14	5.15	242.19	5.4897	0.1326	2	0.0095	0.456	0.082	0.115	1.99	2.3901	0.636519	0.035559	0.111615	0.620089	7.2087	9.42	1950	2.36	0.163
131	2016	0	1	1	205.55	5.33	195.03	5.27	199.8	5.3	250.72	5.5243	0.1391	2	0.0096	0.456	0.079	0.112	2.008	2.4072	0.6471	0.03293	0.146101	0.635903	7.28079	9.42	1951	2.63	0.186
131	2017	0	1	1	231.23	5.44	215.25	5.37	246.15	5.51	256.9	5.5487	0.1456	2	0.0097	0.3	0.076	0.107	2.03	2.41095	0.62866	0.030107	0.195772	0.554781	7.3536	9.42	1952	2.82	0.227
131	2018	0	1	1	246.09	5.51	233.45	5.45	243.07	5.49	293.32	5.6813	0.152	2	0.0108	0.3	0.075	0.102	2.108	2.4208	0.629394	0.023217	0.249657	0.558203	7.42713	9.39	1953	2.55	0.219
131	2019	0	1	1	259.52	5.56	251.07	5.53	251.79	5.53	301.47	5.7087	0.1585	3	0.0161	0.49	0.072	0.136	2.217	2.4189	0.982161	0.031775	0.286102	0.55765	7.5014	9.3	1954	3.87	0.245
131	2020	0	1	1	269.98	5.6	267.53	5.59	256.31	5.55	302.95	5.7136	0.165	2	0.0188	0.48	0.067	0.146	2.179	2.4308	0.98361	0.030273	0.324726	0.694447	7.57642	9.39	1955	3.63	0.289
131	2021	0	1	1	302.91	5.71	315.09	5.75	273.36	5.61	316.37	5.7569	0.1715	2	0.0193	0.344	0.062	0.135	2.21	2.4206	1.01484	0.034675	0.361783	0.610945	7.65218	9.44	1956	3.33	0.299
131	2022	0	1	1	306.43	5.72	333.26	5.81	248.84	5.52	322.48	5.7761	0.175	3	0.0195	0.335	0.058	0.138	2.226	2.5749	1.06962	0.028727	0.390495	0.636868	7.7287	9.49	1957	3.42	0.32
132	2011	0	1	3	47.75	3.87	44.74	3.8	57.65	4.05	39.71	3.6816	0.0985	3	0.0102	0.385	0.1	0.085	2.161	2.2489	0.520858	0.025076	0.015581	0.319888	8.6386	8.01	1946	2.1	0.143
132	2012	0	1	3	92.22	4.52	81.18	4.4	106.91	4.67	101.97	4.6247	0.1028	3	0.0105	0.392	0.098	0.091	2.188	2.2621	0.538187	0.027972	0.023157	0.344782	8.6529	8.02	1947	2	0.149
132	2013	0	1	3	130.33	4.87	111.67	4.72	146.02	4.98	163.41	5.0963	0.107	4	0.0123	0.38	0.092	0.114	2.212	2.2688	0.530451	0.027206	0.031134	0.376869	8.6776	8.04	1948	2.18	0.158
132	2014	0	1	3	134.68	4.9	138.68	4.93	117.22	4.76	153.16	5.0315	0.1113	3	0.0122	0.377	0.086	0.109	2.191	2.3066	0.512481	0.028005	0.043591	0.402442	8.7934	8.08	1949	2.22	0.162
132	2015	0	1	3	165.98	5.11	161.71	5.09	139.54	4.94	228.14	5.43	0.1156	3	0.0136	0.374	0.082	0.112	2.275	2.3209	0.530667	0.027929	0.060604	0.439725	8.9395	8.15	1950	2.26	0.163
132	2016	0	1	3	192.15	5.26	175.14	5.17	199.14	5.29	235.63	5.4623	0.1199	3	0.0136	0.381	0.079	0.109	2.29	2.3356	0.513421	0.026412	0.078093	0.459903	9.0289	8.29	1951	2.53	0.186
132	2017	0	1	3	223.22	5.41	200.08	5.3	245.9	5.5	258.43	5.5546	0.1242	3	0.0152	0.41	0.076	0.105	2.306	2.3687	0.525955	0.025316	0.103483	0.446053	9.11918	8.54	1952	3.08	0.227
132	2018	0	1	3	236.96	5.47	220.25	5.39	241.6	5.49	283.7	5.6479	0.1284	3	0.0158	0.4	0.075	0.094	2.386	2.3623	0.558967	0.013181	0.118828	0.413239	9.21038	8.84	1953	2.8	0.219
132	2019	0	1	3	251.2	5.53	238.54	5.47	256.36	5.55	283.66	5.6478	0.1327	5	0.0249	0.39	0.072	0.14	2.426	2.3768	0.91867	0.020236	0.137142	0.43191	9.30248	8.97	1954	3.7	0.245
132	2020	0	1	3	264.45	5.58	256.18	5.55	264.44	5.58	291.83	5.6762	0.137	4	0.0292	0.39	0.067	0.137	2.491	2.4022	0.906975	0.021705	0.15674	0.449341	9.3955	8.84	1955	3.49	0.289
132	2021	0	1	3	298.01	5.7	304.14	5.72	281.75	5.64	307.35	5.728	0.1413	4	0.0309	0.458	0.062	0.132	2.434	2.4006	1.02976	0.028103	0.17582	0.468944	9.48946	8.89	1956	3.55	0.299
132	2022	0	1	3	299.35	5.7	319.15	5.77	255.21	5.54	314.23	5.7501	0.147	5	0.031	0.45	0.058	0.132	2.437	2.4206	1.13448	0.017647	0.188667	0.48327	9.58435	8.94	1957	3.65	0.32
133	2011	0	1	3	61.31	4.12	76.42	4.34	47.22	3.85	37.01	3.6112	0.0957	1	0.0038	0.443	0.1	0.068	1.658	2.2111	0.519718	0.028221	0.018855	0.533118	2.3391	7.32	1946	2.14	0.143
133	2012	0	1	3	109.67	4.7	109.88	4.7	109.69	4.7	108.95	4.6909	0.1023	1	0.0047	0.431	0.098	0.071	1.699	2.2218	0.582683	0.030233	0.026353	0.57062	2.3327	7.52	1947	2.02	0.149
133	2013	0	1	3	149.2	5.01	139.76	4.94	161.24	5.08	158.45	5.0654	0.1089	1	0.0051	0.413	0.092	0.084	1.655	2.2331	0.642918	0.031915	0.029675	0.605241	2.2685	7.71	1948	2.19	0.158
133	2014	0	1	3	175.31	5.17	174.59	5.16	154.4	5.04	215.7	5.3739	0.1155	1	0.0054	0.371	0.086	0.082	1.701	2.2658	0.735692	0.028455	0.043596	0.628345	2.2939	7.91	1949	2.2	0.162
133	2015	0	1	3	192.11	5.26	195.24	5.27	161.81	5.09	236.79	5.4672	0.1221	1	0.0067	0.387	0.082	0.083	1.675	2.2831	0.852459	0.028112	0.05618	0.630483	2.3171	8.11	1950	2.26	0.163
133	2016	0	1	3	217.56	5.38	206.25	5.33	203.17	5.31	281.08	5.6386	0.1287	1	0.007	0.392	0.079	0.088	1.666	2.308	0.978253	0.026205	0.075136	0.624352	2.34027	8.32	1951	2.53	0.186
133	2017	0	1	3	240.98	5.48	227.53	5.43	247.83	5.51	272.98	5.6094	0.1353	1	0.0064	0.4	0.076	0.078	1.782	2.322	0.926702	0.025329	0.096724	0.575026	2.36367	8.53	1952	3.04	0.227
133	2018	0	1	3	251.08	5.53	244.9	5.5	244.69	5.5	283.08	5.6457	0.1419	1	0.0063	0.39	0.075	0.076	1.668	2.3083	0.836264	0.023121	0.121205	0.590051	2.38731	8.73	1953	2.76	0.219
133	2019	0	1	3	265.71	5.58	264.39	5.58	256.55	5.55	286.72	5.6585	0.1485	2	0.0097	0.38	0.072	0.12	1.734	2.328	1.09425	0.025232	0.139849	0.580909	2.41118	8.9	1954	3.66	0.245
133	2020	0	1	3	275.98	5.62	279.24	5.63	260.4	5.56	293.58	5.6821	0.1551	1	0.0098	0.38	0.067	0.128	1.744	2.3317	1.0811	0.030242	0.159793	0.588838	2.43529	8.73	1955	3.45	0.289
133	2021	0	1	3	308.39	5.73	325.85	5.79	277.76	5.63	306.38	5.7248	0.1617	1	0.0085	0.461	0.062	0.114	1.794	2.316	0.981916	0.031244	0.1792	0.607727	2.45965	8.78	1956	3.54	0.299
133	2022	0	1	3	313.91	5.75	346.7	5.85	254.73	5.54	313.19	5.7468	0.1651	1	0.0109	0.451	0.058	0.121	1.741	2.4006	1.01943	0.027455	0.192323	0.587222	2.48425	8.83	1957	3.63	0.32
134	2011	0	0	1	65.48	4.18	72.55	4.28	63.53	4.15	45.67	3.8214	0.1213	2	0.0116	0.472	0.1	0.079	2.001	2.2747	0.603937	0.206921	0.043371	0.514176	4.7415	8.86	1946	2.18	0.143
134	2012	0	0	1	105.68	4.66	106.32	4.67	111.05	4.71	93.79	4.5411	0.1279	2	0.0135	0.537	0.098	0.08	2.049	2.2904	0.630047	0.204037	0.058706	0.553652	4.7308	8.91	1947	2.15	0.149
134	2013	0	0	1	140.55	4.95	134.64	4.9	154	5.04	135.61	4.9098	0.1346	2	0.0124	0.53	0.092	0.092	1.955	2.302	0.669894	0.186484	0.065613	0.566247	4.7009	8.96	1948	2.29	0.158
134	2014	0	0	1	160.12	5.08	166.07	5.11	153.75	5.04	152.05	5.0242	0.1412	2	0.0118	0.506	0.086	0.096	1.958	2.3281	0.670844	0.181852	0.100008	0.55753	4.7171	9.04	1949	2.33	0.162
134	2015	0	0	1	188.98	5.24	183.67	5.21	169.53	5.13	241.85	5.4883	0.1479	2	0.0135	0.508	0.082	0.097	1.886	2.3484	0.655109	0.177268	0.134754	0.569065	4.7141	9.13	1950	2.43	0.163
134	2016	0	0	1	209.51	5.34	195.28	5.27	210.98	5.35	253.84	5.5367	0.1546	2	0.0117	0.497	0.079	0.094	1.926	2.3665	0.654118	0.175922	0.179949	0.572626	4.76124	9.24	1951	2.66	0.186
134	2017	0	0	1	236.02	5.46	215.51	5.37	252.36	5.53	274.08	5.6134	0.1612	2	0.0135	0.34	0.076	0.091	1.966	2.3057	0.666858	0.167438	0.241598	0.486254	4.80885	9.39	1952	2.9	0.227
134	2018	0	0	1	247.52	5.51	234.06	5.46	247.29	5.51	292.43	5.6782	0.1679	2	0.0152	0.32	0.075	0.088	2.011	2.3791	0.66515	0.167368	0.309563	0.487171	4.85694	9.55	1953	2.6	0.219
134	2019	0	0	1	261.11	5.56	251.97	5.53	256.89	5.55	298.95	5.7003	0.1745	2	0.0161	0.31	0.072	0.089	2.109	2.4399	0.716365	0.170443	0.354311	0.490306	4.90551	9.68	1954	3.55	0.245
134	2020	0	0	1	273.77	5.61	267.5	5.59	263.34	5.57	313.47	5.7477	0.1812	2	0.0187	0.31	0.067	0.089	2.085	2.445	0.70844	0.16778	0.401646	0.514147	4.95457	9.55	1955	3.36	0.289
134	2021	0	0	1	302.55	5.71	311.45	5.74	278.23	5.63	317.34	5.76	0.1879	2	0.0177	0.391	0.062	0.091	2.082	2.4431	0.809411	0.170948	0.446936	0.524376	5.00411	9.6	1956	3.43	0.299
134	2022	0	0	1	306.94	5.73	332.31	5.81	254.87	5.54	317.79	5.7614	0.1912	2	0.018	0.386	0.058	0.089	2.082	2.316	0.810112	0.133127	0.483232	0.548744	5.05415	9.65	1957	3.52	0.32
135	2011	0	0	1	55.52	4.02	54.19	3.99	59.7	4.09	52.32	3.9574	0.1067	3	0.0073	0.488	0.1	0.066	2.063	2.2444	0.827985	0.062954	0.028125	0.429592	5.4365	9.32	1946	2.2	0.143
135	2012	0	0	1	96.74	4.57	91.63	4.52	106.91	4.67	95.11	4.555	0.1124	3	0.0084	0.515	0.098	0.081	2.082	2.2663	0.880235	0.061538	0.046931	0.531915	5.4443	9.35	1947	2.13	0.149
135	2013	0	0	1	135.5	4.91	122.88	4.81	145.06	4.98	159.77	5.0737	0.1181	4	0.0093	0.512	0.092	0.091	2.039	2.284	0.86699	0.058164	0.05637	0.528123	5.4691	9.39	1948	2.3	0.158
135	2014	0	0	1	149.58	5.01	156.79	5.05	132.22	4.88	157.33	5.0583	0.1238	3	0.0098	0.486	0.086	0.084	2.018	2.3023	0.929892	0.0555	0.078524	0.493831	5.5028	9.46	1949	2.33	0.162
135	2015	0	0	1	180.64	5.2	175.69	5.17	156.88	5.06	240.13	5.4812	0.1296	3	0.0109	0.478	0.082	0.086	1.977	2.342	0.874088	0.054074	0.11147	0.499799	5.538	9.55	1950	2.38	0.163
135	2016	0	0	1	202.08	5.31	188.2	5.24	202.33	5.31	247.46	5.5113	0.1353	3	0.0126	0.464	0.079	0.094	2.014	2.342	0.927922	0.052991	0.14914	0.514129	5.59338	9.67	1951	2.64	0.186
135	2017	0	0	1	227.9	5.43	209.19	5.34	243.71	5.5	260.95	5.5643	0.141	3	0.0134	0.46	0.076	0.094	2.082	2.33335	0.903988	0.051773	0.20312	0.448073	5.64931	9.86	1952	3.19	0.227
135	2018	0	0	1	239.9	5.48	227.42	5.43	236.91	5.47	286.52	5.6578	0.1467	3	0.016	0.44	0.075	0.089	2.375	2.3861	0.929311	0.047728	0.282342	0.465689	5.70581	10.05	1953	2.89	0.219
135	2019	0	0	1	253.75	5.54	244.25	5.5	249.58	5.52	292.73	5.6793	0.1524	3	0.0182	0.44	0.072	0.104	2.316	2.415	1.13475	0.046806	0.323317	0.510142	5.76286	10.15	1954	3.78	0.245
135	2020	0	0	1	266.85	5.59	260.27	5.56	254.8	5.54	310.52	5.7382	0.1581	3	0.0207	0.43	0.067	0.125	2.248	2.4246	1.11038	0.043524	0.366694	0.540936	5.82049	10.05	1955	3.55	0.289
135	2021	0	0	1	297.77	5.7	304.39	5.72	273.35	5.61	320.3	5.7693	0.1638	3	0.0192	0.327	0.062	0.115	2.301	2.4167	1.2507	0.046194	0.408243	0.561457	5.8787	10.1	1956	3.3	0.299
135	2022	0	0	1	302.03	5.71	323.59	5.78	248.94	5.52	327.35	5.791	0.1681	3	0.0198	0.317	0.058	0.115	2.369	2.4431	1.35682	0.036466	0.441072	0.574325	5.93748	10.15	1957	3.38	0.32
136	2011	0	1	1	44.57	3.8	44.06	3.79	46.84	3.85	42.11	3.7403	0.0994	4	0.0081	0.418	0.1	0.091	1.926	2.2282	0.557046	0.047619	0.029292	0.356907	7.4147	9.44	1946	2.11	0.143
136	2012	0	1	1	86.5	4.46	80.53	4.39	87.04	4.47	105.2	4.6559	0.1044	4	0.0095	0.464	0.098	0.098	1.916	2.2436	0.603217	0.046422	0.043063	0.511805	7.4156	9.44	1947	2.05	0.149
136	2013	0	1	1	125.93	4.84	112.01	4.72	126.87	4.84	170.17	5.1368	0.1093	4	0.0106	0.442	0.092	0.122	2.022	2.2486	0.626004	0.037359	0.056127	0.489325	7.4953	9.44	1948	2.23	0.158
136	2014	0	1	1	137.71	4.93	144.47	4.97	118.89	4.78	149.58	5.0078	0.1143	4	0.011	0.436	0.086	0.112	2.05	2.2835	0.655727	0.033005	0.083372	0.463155	7.6042	9.44	1949	2.28	0.162
136	2015	0	1	1	167.55	5.12	164.17	5.1	136.06	4.91	235.93	5.4635	0.1193	3	0.0121	0.431	0.082	0.103	2.071	2.2992	0.658123	0.028886	0.112535	0.511494	7.6651	9.44	1950	2.34	0.163
136	2016	0	1	1	191.69	5.26	175.83	5.17	189.98	5.25	247.17	5.5101	0.1243	3	0.0137	0.429	0.079	0.103	2.15	2.3227	0.656234	0.027703	0.14823	0.483516	7.74175	9.44	1951	2.6	0.186
136	2017	0	1	1	218.61	5.39	197.05	5.28	234.79	5.46	260.4	5.5622	0.1293	3	0.0139	0.41	0.076	0.101	2.206	2.32455	0.671386	0.026345	0.199402	0.412571	7.81917	9.45	1952	3.08	0.227
136	2018	0	1	1	232.19	5.45	216.69	5.38	231.88	5.45	283.96	5.6488	0.1342	3	0.0139	0.41	0.075	0.096	2.236	2.3466	0.707516	0.023702	0.266319	0.429024	7.89736	9.56	1953	2.82	0.219
136	2019	0	1	1	247.76	5.51	237.01	5.47	240.22	5.48	297	5.6937	0.1392	4	0.0195	0.39	0.072	0.121	2.371	2.3673	0.932551	0.032957	0.305073	0.456242	7.97633	9.57	1954	3.7	0.245
136	2020	0	1	1	262.28	5.57	254.3	5.54	247.93	5.51	314.71	5.7516	0.1442	3	0.0213	0.39	0.067	0.125	2.172	2.3743	0.915888	0.028901	0.34612	0.465914	8.0561	9.56	1955	3.49	0.289
136	2021	0	1	1	294.66	5.69	300.94	5.71	269.51	5.6	319.65	5.7672	0.1492	4	0.0212	0.454	0.062	0.126	2.371	2.3688	1.10361	0.031384	0.385468	0.486872	8.13666	9.61	1956	3.55	0.299
136	2022	0	1	1	302.02	5.71	324.5	5.78	247.8	5.51	326.32	5.7879	0.1542	3	0.0216	0.441	0.058	0.124	2.289	2.4167	1.20507	0.031703	0.416272	0.490349	8.21803	9.66	1957	3.63	0.32
137	2011	0	1	1	45.66	3.82	41.49	3.73	48.05	3.87	55.11	4.0093	0.1018	3	0.0108	0.466	0.1	0.095	2.13	2.2923	0.452697	0.032338	0.026906	0.37689	7.2083	8.83	1946	2.18	0.143
137	2012	0	1	1	84.81	4.44	78.91	4.37	97.98	4.58	80.37	4.3866	0.1079	3	0.0112	0.534	0.098	0.103	2.133	2.3115	0.478852	0.035235	0.03824	0.411898	7.2001	8.83	1947	2.15	0.149
137	2013	0	1	1	125.01	4.83	109.36	4.69	135.31	4.91	157.96	5.0623	0.1139	4	0.0108	0.501	0.092	0.123	2.097	2.3242	0.507542	0.031154	0.04737	0.481389	7.1992	8.83	1948	2.29	0.158
137	2014	0	1	1	138.01	4.93	139.88	4.94	124.31	4.82	156.73	5.0545	0.12	3	0.0127	0.496	0.086	0.118	2.14	2.3497	0.530149	0.02826	0.069597	0.447199	7.2445	8.83	1949	2.34	0.162
137	2015	0	1	1	166.4	5.11	158.04	5.06	143.8	4.97	235.06	5.4598	0.126	3	0.0145	0.493	0.082	0.117	2.167	2.3673	0.570087	0.027958	0.093727	0.46332	7.2919	8.83	1950	2.43	0.163
137	2016	0	1	1	190.9	5.25	171.09	5.14	191.58	5.26	255.12	5.5417	0.132	3	0.0152	0.484	0.079	0.109	2.237	2.3817	0.583901	0.025	0.120518	0.486661	7.36482	8.84	1951	2.67	0.186
137	2017	0	1	1	218	5.38	194.37	5.27	236.31	5.47	262.8	5.5714	0.1381	3	0.0142	0.41	0.076	0.104	2.293	2.4462	0.587852	0.027104	0.162782	0.437005	7.43847	8.79	1952	3.08	0.227
137	2018	0	1	1	232.08	5.45	213.18	5.36	232.22	5.45	294.26	5.6845	0.1441	3	0.0153	0.4	0.075	0.077	2.438	2.4022	0.64475	0.034429	0.163306	0.440681	7.51285	8.95	1953	2.8	0.219
137	2019	0	1	1	245.16	5.5	231.9	5.45	240.16	5.48	298.05	5.6973	0.1502	4	0.0241	0.4	0.072	0.117	2.558	2.3924	1.01217	0.040642	0.187784	0.44925	7.58798	8.93	1954	3.71	0.245
137	2020	0	1	1	258.14	5.55	249.8	5.52	246.73	5.51	306.46	5.7251	0.1562	4	0.0309	0.39	0.067	0.191	2.518	2.3928	0.984595	0.042357	0.21385	0.459983	7.66386	8.95	1955	3.49	0.289
137	2021	0	1	1	290.52	5.67	294.82	5.69	267.32	5.59	318.53	5.7637	0.1622	4	0.0271	0.498	0.062	0.139	2.615	2.3918	1.19396	0.041938	0.239042	0.478805	7.7405	9	1956	3.63	0.299
137	2022	0	1	1	293.27	5.68	309.28	5.73	247.5	5.51	323.6	5.7795	0.1662	4	0.027	0.487	0.058	0.138	2.622	2.3688	1.24093	0.027489	0.257148	0.500301	7.8179	9.05	1957	3.72	0.32
138	2011	0	0	1	64.65	4.17	71.94	4.28	76.11	4.33	19.74	2.9826	0.1279	2	0.0133	0.453	0.1	0.092	2.137	2.2981	0.581038	0.27445	0.023153	0.681954	4.3788	9.02	1946	2.17	0.143
138	2012	0	0	1	105.08	4.65	106.3	4.67	119.68	4.78	74.52	4.3111	0.1351	2	0.0119	0.52	0.098	0.092	2.198	2.312	0.568796	0.268414	0.031848	0.63892	4.3742	8.99	1947	2.13	0.149
138	2013	0	0	1	145.96	4.98	134.75	4.9	162.22	5.09	153.4	5.033	0.1423	2	0.0123	0.507	0.092	0.095	2.152	2.3248	0.593063	0.246475	0.034053	0.622262	4.3856	9.02	1948	2.29	0.158
138	2014	0	0	1	160.97	5.08	167.97	5.12	153.03	5.03	152.26	5.0256	0.1495	2	0.0125	0.492	0.086	0.095	2.122	2.3664	0.594394	0.236527	0.051375	0.635753	4.3945	8.99	1949	2.33	0.162
138	2015	0	0	1	188.93	5.24	186.01	5.23	167.32	5.12	237.85	5.4716	0.1567	2	0.0126	0.489	0.082	0.102	2.112	2.3823	0.590013	0.224546	0.073799	0.617622	4.3988	9.02	1950	2.42	0.163
138	2016	0	0	1	207.56	5.34	197.48	5.29	209.36	5.34	237.62	5.4707	0.1638	1	0.0111	0.494	0.079	0.104	2.144	2.4024	0.583724	0.209772	0.102061	0.605234	4.44279	8.99	1951	2.68	0.186
138	2017	0	0	1	239.12	5.48	221.37	5.4	261.13	5.57	257.78	5.5521	0.171	1	0.0115	0.31	0.076	0.1	2.197	2.45695	0.616569	0.197076	0.139215	0.549531	4.48722	9.03	1952	2.84	0.227
138	2018	0	0	1	250.87	5.52	240.38	5.48	249	5.52	288.97	5.6663	0.1782	1	0.0108	0.31	0.075	0.093	2.26	2.4062	0.685081	0.198047	0.166451	0.591012	4.53209	8.98	1953	2.58	0.219
138	2019	0	0	1	268.19	5.59	260.41	5.56	259.55	5.56	309.62	5.7353	0.1854	2	0.0139	0.49	0.072	0.113	2.444	2.4024	0.967445	0.206522	0.191366	0.617471	4.57741	9.04	1954	3.87	0.245
138	2020	0	0	1	280	5.63	275.87	5.62	267.67	5.59	316.05	5.7559	0.1926	2	0.0155	0.48	0.067	0.119	2.422	2.4148	0.959636	0.186867	0.21789	0.606745	4.62318	8.98	1955	3.63	0.289
138	2021	0	0	1	309.68	5.74	320.39	5.77	283.98	5.65	321.01	5.7715	0.1998	2	0.0131	0.365	0.062	0.108	2.475	2.4075	1.15591	0.191797	0.243514	0.579141	4.66941	9.03	1956	3.37	0.299
138	2022	0	0	1	312.18	5.74	339.89	5.83	256.74	5.55	321.43	5.7728	0.2026	2	0.0186	0.358	0.058	0.119	2.41	2.3968	1.3526	0.151677	0.261997	0.582	4.71611	9.08	1957	3.47	0.32
139	2011	0	0	3	49.22	3.9	53.22	3.97	50.42	3.92	33.84	3.5216	0.1089	3	0.0108	0.39	0.1	0.063	2.046	2.2723	0.812839	0.118966	0.008767	0.31654	5.4045	6.92	1946	2.1	0.143
139	2012	0	0	3	90.09	4.5	89.63	4.5	101.31	4.62	71.22	4.2658	0.1146	3	0.0101	0.422	0.098	0.061	2.136	2.291	0.823533	0.118492	0.012223	0.339986	5.3871	6.98	1947	2.03	0.149
139	2013	0	0	3	132.92	4.89	121.69	4.8	138.51	4.93	159.87	5.0744	0.1203	4	0.0111	0.43	0.092	0.087	2.139	2.3036	0.847852	0.107383	0.01952	0.348018	5.4139	7.07	1948	2.22	0.158
139	2014	0	0	3	147.73	5	156.23	5.05	133.02	4.89	146.37	4.9861	0.126	3	0.0126	0.412	0.086	0.092	2.074	2.3244	0.966729	0.098569	0.028308	0.35461	5.4846	7.2	1949	2.26	0.162
139	2015	0	0	3	181.06	5.2	176.04	5.17	157.99	5.06	239.53	5.4787	0.1318	3	0.0138	0.431	0.082	0.096	2.065	2.3452	1.16743	0.091317	0.039709	0.400676	5.5234	7.37	1950	2.34	0.163
139	2016	0	0	3	206.71	5.33	188.83	5.24	210.8	5.35	258.35	5.5543	0.1375	3	0.0131	0.421	0.079	0.098	2.116	2.3655	1.21764	0.089802	0.05402	0.400067	5.57863	7.6	1951	2.59	0.186
139	2017	0	0	3	233.11	5.45	212.09	5.36	253.42	5.54	265.61	5.582	0.1432	3	0.014	0.36	0.076	0.093	2.119	2.4116	1.10056	0.07619	0.076385	0.317007	5.63442	7.92	1952	2.96	0.227
139	2018	0	0	3	242.56	5.49	230.73	5.44	241.82	5.49	282.99	5.6454	0.1489	3	0.0141	0.35	0.075	0.089	2.062	2.3646	1.06409	0.075472	0.097888	0.346612	5.69076	8.25	1953	2.68	0.219
139	2019	0	0	3	255.87	5.54	248.57	5.52	249.46	5.52	291.66	5.6756	0.1546	3	0.0199	0.35	0.072	0.116	2.152	2.4011	1.30585	0.07563	0.1133	0.358701	5.74767	8.44	1954	3.62	0.245
139	2020	0	0	3	268.32	5.59	265.48	5.58	256.05	5.55	300	5.7038	0.1603	3	0.0223	0.34	0.067	0.122	2.19	2.4086	1.28143	0.083202	0.129853	0.366505	5.80515	8.25	1955	3.41	0.289
139	2021	0	0	3	300.86	5.71	311.6	5.74	275.04	5.62	312.31	5.744	0.166	3	0.0225	0.452	0.062	0.126	2.18	2.4164	1.51386	0.089243	0.146056	0.420387	5.8632	8.3	1956	3.54	0.299
139	2022	0	0	3	305.16	5.72	330.17	5.8	253.87	5.54	315.8	5.7551	0.1703	3	0.0221	0.444	0.058	0.12	2.282	2.4252	1.6355	0.069149	0.156493	0.430455	5.92183	8.35	1957	3.64	0.32
140	2011	0	1	1	48.51	3.88	38.09	3.64	54.95	4.01	71.22	4.2658	0.1029	5	0.0126	0.493	0.1	0.073	2.019	2.2987	0.648487	0.037234	0.025829	0.335125	6.2879	8.64	1946	2.21	0.143
140	2012	0	1	1	87.26	4.47	76.84	4.34	99.1	4.6	100.13	4.6065	0.1071	5	0.0143	0.511	0.098	0.087	2.024	2.3227	0.700287	0.037027	0.040483	0.363324	6.3043	8.7	1947	2.12	0.149
140	2013	0	1	1	126.86	4.84	109.88	4.7	136.4	4.92	165.62	5.1097	0.1114	6	0.0158	0.492	0.092	0.125	2.244	2.3376	0.741918	0.034083	0.061478	0.377935	6.343	8.78	1948	2.28	0.158
140	2014	0	1	1	136.99	4.92	143.94	4.97	118.48	4.77	147.71	4.9953	0.1156	5	0.0172	0.478	0.086	0.118	2.097	2.3485	0.838238	0.032791	0.086555	0.4076	6.4756	8.86	1949	2.32	0.162
140	2015	0	1	1	171.41	5.14	165.24	5.11	148.75	5	232.94	5.4508	0.1199	4	0.0198	0.479	0.082	0.129	2.18	2.3681	0.893563	0.030101	0.120253	0.427945	6.5383	8.95	1950	2.41	0.163
140	2016	0	1	1	195.41	5.28	178.31	5.18	199.12	5.29	245.15	5.5019	0.1242	4	0.0202	0.468	0.079	0.125	2.073	2.3911	0.978061	0.027428	0.160703	0.438957	6.60368	9.04	1951	2.65	0.186
140	2017	0	1	1	221.92	5.4	201.03	5.3	241.73	5.49	254.93	5.541	0.1284	4	0.0207	0.48	0.076	0.117	2.206	2.3639	1.03279	0.026264	0.212693	0.340749	6.66972	9.15	1952	3.23	0.227
140	2018	0	1	1	236.14	5.46	220.32	5.4	238.02	5.47	284.96	5.6524	0.1327	4	0.0211	0.47	0.075	0.106	2.065	2.4144	1.07854	0.020338	0.264126	0.370576	6.73642	9.29	1953	2.96	0.219
140	2019	0	1	1	249.34	5.52	237.95	5.47	246.4	5.51	292.27	5.6777	0.1369	5	0.0232	0.46	0.072	0.107	2.267	2.443	1.28615	0.01872	0.302576	0.399521	6.80378	9.48	1954	3.82	0.245
140	2020	0	1	1	263.02	5.57	256.23	5.55	253.62	5.54	302.51	5.7121	0.1412	4	0.0269	0.46	0.067	0.109	2.3	2.4512	1.24359	0.018535	0.343304	0.412764	6.87182	9.29	1955	3.6	0.289
140	2021	0	1	1	295.4	5.69	300.57	5.71	275.7	5.62	314.14	5.7498	0.1455	4	0.0263	0.339	0.062	0.104	2.264	2.4354	1.4922	0.017017	0.38235	0.433789	6.94054	9.34	1956	3.32	0.299
140	2022	0	1	1	301.89	5.71	324.77	5.78	248.79	5.52	322.85	5.7772	0.1512	4	0.0275	0.33	0.058	0.106	2.286	2.4164	1.55738	0.013148	0.412879	0.456196	7.00994	9.39	1957	3.41	0.32
141	2011	0	0	1	37.77	3.63	29.34	3.38	50.35	3.92	42.76	3.7556	0.0952	4	0.011	0.443	0.1	0.053	2.662	2.2207	0.510155	0.023537	0.015749	0.276632	5.5618	7.39	1946	2.16	0.143
141	2012	0	0	1	77.08	4.34	66.38	4.2	81.85	4.4	103.75	4.642	0.1017	4	0.0125	0.53	0.098	0.059	2.548	2.2406	0.498662	0.020459	0.023382	0.315948	5.5767	7.5	1947	2.14	0.149
141	2013	0	0	1	118.57	4.78	97.4	4.58	132.29	4.88	163.49	5.0968	0.1081	4	0.0135	0.529	0.092	0.086	2.423	2.2492	0.526296	0.017704	0.034661	0.357498	5.5891	7.64	1948	2.31	0.158
141	2014	0	0	1	128.5	4.86	128.85	4.86	118.3	4.77	145.89	4.9829	0.1146	4	0.0139	0.501	0.086	0.09	2.393	2.2892	0.556551	0.018896	0.052169	0.3506	5.6304	7.81	1949	2.34	0.162
141	2015	0	0	1	155.68	5.05	146.14	4.98	132.73	4.89	228.87	5.4332	0.121	3	0.0162	0.499	0.082	0.096	2.326	2.3001	0.56199	0.019962	0.072168	0.353686	5.6671	8.02	1950	2.43	0.163
141	2016	0	0	1	182.76	5.21	158.07	5.06	184.96	5.22	260.32	5.5619	0.1274	3	0.015	0.504	0.079	0.099	2.271	2.32	0.563102	0.020729	0.096511	0.365059	5.72377	8.28	1951	2.69	0.186
141	2017	0	0	1	208.2	5.34	183.29	5.21	226.06	5.42	258.02	5.553	0.1339	3	0.0168	0.4	0.076	0.098	2.303	2.3497	0.572237	0.019035	0.132243	0.301378	5.78101	8.61	1952	3.06	0.227
141	2018	0	0	1	219.29	5.39	201.46	5.31	222.24	5.4	272.85	5.6089	0.1403	3	0.0178	0.38	0.075	0.088	2.377	2.3327	0.577798	0.018138	0.157191	0.301789	5.83882	8.92	1953	2.75	0.219
141	2019	0	0	1	232.47	5.45	218.2	5.39	230.97	5.44	282.29	5.6429	0.1468	4	0.0225	0.37	0.072	0.093	2.419	2.3762	0.732624	0.02824	0.180822	0.320634	5.89721	9.12	1954	3.66	0.245
141	2020	0	0	1	244.49	5.5	235.43	5.46	234.79	5.46	292.05	5.6769	0.1532	3	0.0268	0.37	0.067	0.095	2.406	2.3862	0.726252	0.030112	0.206	0.316034	5.95618	8.92	1955	3.46	0.289
141	2021	0	0	1	274.18	5.61	275.85	5.62	252.52	5.53	308.04	5.7302	0.1596	4	0.0252	0.317	0.062	0.089	2.525	2.3783	0.831323	0.031233	0.230351	0.327685	6.01574	8.97	1956	3.28	0.299
141	2022	0	0	1	275.34	5.62	288.3	5.66	228.59	5.43	317.49	5.7604	0.1632	3	0.0261	0.312	0.058	0.097	2.422	2.4354	0.907745	0.022751	0.247724	0.344915	6.0759	9.02	1957	3.37	0.32
142	2011	0	0	1	43.78	3.78	35.45	3.57	52.91	3.97	54.67	4.0013	0.0925	4	0.0095	0.381	0.1	0.056	2.54	2.1818	0.545533	0.013035	0.015687	0.313605	6.9427	8.69	1946	2.1	0.143
142	2012	0	0	1	82.61	4.41	72.25	4.28	95.81	4.56	92.85	4.531	0.0977	4	0.0112	0.482	0.098	0.059	2.532	2.2071	0.579578	0.012864	0.022148	0.359125	6.8304	8.69	1947	2.09	0.149
142	2013	0	0	1	120.27	4.79	103.51	4.64	130.97	4.87	156.16	5.0509	0.103	5	0.0121	0.469	0.092	0.075	2.493	2.2279	0.597913	0.01145	0.029432	0.409372	6.6509	8.69	1948	2.26	0.158
142	2014	0	0	1	130.93	4.87	132.89	4.89	103.33	4.64	174.57	5.1623	0.1082	4	0.0122	0.437	0.086	0.077	2.448	2.2389	0.665323	0.010954	0.043669	0.406976	6.8136	8.69	1949	2.28	0.162
142	2015	0	0	1	159.09	5.07	153.58	5.03	127.46	4.85	234.75	5.4585	0.1135	4	0.0132	0.433	0.082	0.081	2.303	2.2508	0.69291	0.010168	0.06101	0.402523	6.9234	8.69	1950	2.34	0.163
142	2016	0	0	1	191.28	5.25	167.18	5.12	184.87	5.22	282.54	5.6438	0.1187	4	0.0141	0.44	0.079	0.085	2.249	2.2693	0.734317	0.010204	0.082251	0.431406	6.99263	8.69	1951	2.61	0.186
142	2017	0	0	1	212.28	5.36	190.91	5.25	226.77	5.42	256.51	5.5472	0.124	4	0.015	0.31	0.076	0.086	2.255	2.34955	0.772517	0.009892	0.113812	0.377437	7.06256	8.69	1952	2.84	0.227
142	2018	0	0	1	219.91	5.39	209.21	5.34	213.16	5.36	267.52	5.5892	0.1292	4	0.0166	0.3	0.075	0.083	2.584	2.3106	0.775755	0.012152	0.142441	0.392698	7.13319	8.7	1953	2.55	0.219
142	2019	0	0	1	233.87	5.45	226.63	5.42	223.52	5.41	276.61	5.6226	0.1345	5	0.0253	0.29	0.072	0.129	2.455	2.3605	1.16718	0.018456	0.164028	0.401515	7.20452	8.91	1954	3.51	0.245
142	2020	0	0	1	248.57	5.52	245.03	5.5	230.91	5.44	292.39	5.6781	0.1397	5	0.0313	0.3	0.067	0.129	2.293	2.3688	1.14985	0.014951	0.18706	0.392834	7.27656	8.7	1955	3.34	0.289
142	2021	0	0	1	282.68	5.64	289.23	5.67	255.59	5.54	310.27	5.7374	0.145	5	0.0295	0.409	0.062	0.118	2.392	2.3498	1.16952	0.015626	0.209385	0.402114	7.34933	8.75	1956	3.46	0.299
142	2022	0	0	1	286.31	5.66	306.05	5.72	231.38	5.44	320.97	5.7713	0.1497	4	0.0336	0.395	0.058	0.118	2.328	2.3783	1.23531	0.011515	0.225003	0.40296	7.42282	8.8	1957	3.54	0.32
143	2011	0	0	3	50.95	3.93	48.36	3.88	47.05	3.85	66.58	4.1984	0.1042	3	0.0149	0.42	0.1	0.076	2.242	2.269	0.691296	0.04077	0.017038	0.458103	3.9654	8.55	1946	2.13	0.143
143	2012	0	0	3	92.26	4.52	85.7	4.45	96.56	4.57	106.11	4.6645	0.1104	3	0.0159	0.496	0.098	0.083	2.108	2.2843	0.75218	0.032977	0.024111	0.573694	3.9677	8.55	1947	2.11	0.149
143	2013	0	0	3	129.31	4.86	117.68	4.77	127.04	4.84	171.81	5.1464	0.1165	3	0.015	0.485	0.092	0.109	2.084	2.2909	0.763923	0.025604	0.031864	0.469969	3.9507	8.55	1948	2.27	0.158
143	2014	0	0	3	140.3	4.94	149.51	5.01	114.74	4.74	156.33	5.052	0.1227	3	0.0154	0.447	0.086	0.108	2.133	2.3106	0.804422	0.023207	0.047011	0.479855	4.0026	8.55	1949	2.29	0.162
143	2015	0	0	3	169.17	5.13	167.69	5.12	138.55	4.93	229.68	5.4367	0.1289	3	0.0173	0.448	0.082	0.115	2.098	2.3254	0.873954	0.02103	0.067303	0.481727	4.0269	8.55	1950	2.36	0.163
143	2016	0	0	3	194.61	5.27	179.7	5.19	190.62	5.25	251.13	5.526	0.1351	3	0.0168	0.442	0.079	0.115	2.094	2.349	0.952079	0.021649	0.088019	0.481071	4.06717	8.56	1951	2.61	0.186
143	2017	0	0	3	219.22	5.39	201.42	5.31	230.96	5.44	256.66	5.5477	0.1413	3	0.0175	0.42	0.076	0.115	2.098	2.3277	0.944874	0.019063	0.113528	0.398934	4.10784	8.62	1952	3.1	0.227
143	2018	0	0	3	230.86	5.44	219.27	5.39	226.42	5.42	277.19	5.6247	0.1474	3	0.0191	0.43	0.075	0.112	2.12	2.3756	0.978526	0.014706	0.139949	0.403803	4.14892	8.82	1953	2.87	0.219
143	2019	0	0	3	244.25	5.5	236.9	5.47	236.6	5.47	282.48	5.6436	0.1536	3	0.0234	0.42	0.072	0.123	2.363	2.3907	1.08203	0.014435	0.161191	0.422412	4.19041	8.85	1954	3.75	0.245
143	2020	0	0	3	257.36	5.55	254.85	5.54	237.51	5.47	301.72	5.7095	0.1598	3	0.0251	0.42	0.067	0.138	2.294	2.3987	1.07063	0.016674	0.183861	0.438968	4.23231	8.82	1955	3.54	0.289
143	2021	0	0	3	290.65	5.67	299.74	5.7	260.46	5.56	315.53	5.7543	0.166	3	0.0237	0.325	0.062	0.123	2.236	2.3835	1.05082	0.016509	0.205843	0.507809	4.27464	8.87	1956	3.29	0.299
143	2022	0	0	3	293.77	5.68	317.01	5.76	236.07	5.46	321.9	5.7742	0.1698	3	0.0247	0.321	0.058	0.121	2.305	2.3498	1.15597	0.01381	0.221166	0.547696	4.31738	8.92	1957	3.39	0.32
144	2011	1	0	1	71.76	4.27	85.9	4.45	59.22	4.08	47.85	3.8681	0.0734	2	0.0099	0.393	0.105	0.088	2.114	2.3684	1.2275	0.025845	0.03329	0.487447	13.5657	11	1946	2.11	0.125
144	2012	1	0	1	112.97	4.73	124.78	4.83	101.17	4.62	95.44	4.5585	0.0752	2	0.01	0.424	0.101	0.102	2.108	2.3857	1.22421	0.019336	0.058204	0.51517	14.4037	11.03	1947	1.98	0.127
144	2013	1	0	1	155.24	5.04	157.14	5.06	142.73	4.96	171.7	5.1457	0.0771	3	0.0107	0.415	0.094	0.12	2.092	2.3947	1.50636	0.021199	0.088345	0.695724	12.3435	10.99	1948	2.27	0.125
144	2014	1	0	1	169.29	5.13	193.78	5.27	131	4.88	158	5.0626	0.0789	2	0.0092	0.403	0.089	0.124	2.078	2.4437	1.60371	0.022077	0.142738	0.743485	12.5947	11.06	1949	2.26	0.143
144	2015	1	0	1	202.2	5.31	216.7	5.38	156.69	5.05	237.04	5.4682	0.0807	2	0.0106	0.404	0.087	0.134	2.133	2.4646	1.73144	0.02305	0.215452	0.907329	10.8783	10.94	1950	2.19	0.146
144	2016	1	0	1	228.16	5.43	231.01	5.44	203.92	5.32	262.81	5.5714	0.0825	2	0.0106	0.405	0.083	0.141	2.026	2.4943	1.90072	0.020711	0.30386	0.978537	10.9871	11.13	1951	2.62	0.159
144	2017	1	0	1	261.14	5.57	254.6	5.54	266.01	5.58	273.89	5.6127	0.0843	2	0.0103	0.41	0.081	0.146	1.929	2.28355	1.95701	0.018981	0.45367	0.946853	11.0969	10.83	1952	3	0.163
144	2018	1	0	1	272.83	5.61	274.5	5.61	258.53	5.56	293.3	5.6812	0.0862	2	0.0114	0.4	0.078	0.136	1.856	2.5335	2.09027	0.017498	0.448203	0.99713	11.2079	11.16	1953	2.79	0.173
144	2019	1	0	1	288.59	5.66	297.19	5.69	265.03	5.58	302.99	5.7137	0.088	2	0.0138	0.39	0.073	0.134	1.979	2.5782	2.18847	0.018969	0.550198	0.996712	11.32	11	1954	3.75	0.18
144	2020	1	0	1	300.47	5.71	313.36	5.75	269.53	5.6	314.14	5.7498	0.0898	2	0.0118	0.38	0.064	0.147	2.064	2.5773	2.13412	0.020823	0.566256	1.02327	11.4332	11.16	1955	3.47	0.207
144	2021	1	0	1	330.51	5.8	355.5	5.87	288.62	5.67	324.11	5.7811	0.0916	2	0.0108	0.457	0.061	0.158	2.099	2.5743	2.47155	0.019808	0.635498	1.0451	11.5475	11.21	1956	3.23	0.216
144	2022	1	0	1	335.48	5.82	378.05	5.94	262.11	5.57	328.26	5.7938	0.0998	2	0.0102	0.447	0.056	0.141	2.241	2.3888	2.65461	0.016974	0.689068	1.06957	11.663	11.26	1957	3.44	0.23
145	2011	0	0	1	36.99	3.61	26.49	3.28	42.72	3.75	61.26	4.1151	0.0887	6	0.0198	0.433	0.105	0.096	2.754	2.1195	0.413801	0.015683	0.009527	0.290651	8.4323	6.87	1946	2.15	0.125
145	2012	0	0	1	76.65	4.34	65.59	4.18	76.45	4.34	113.53	4.7321	0.0946	6	0.0195	0.614	0.101	0.089	2.825	2.1325	0.459237	0.010435	0.014695	0.308652	8.4486	6.9	1947	2.17	0.127
145	2013	0	0	1	117.88	4.77	98.63	4.59	121.65	4.8	174.59	5.1624	0.1006	8	0.0204	0.57	0.094	0.105	2.661	2.1406	0.512941	0.011164	0.021948	0.361689	8.583	6.95	1948	2.41	0.125
145	2014	0	0	1	133.34	4.89	137.32	4.92	111.75	4.72	159.41	5.0715	0.1065	5	0.0199	0.567	0.089	0.097	2.892	2.1641	0.579344	0.009985	0.03421	0.395341	8.8562	7.03	1949	2.42	0.143
145	2015	0	0	1	162.87	5.09	157.28	5.06	128.2	4.85	244.31	5.4984	0.1124	5	0.0217	0.56	0.087	0.104	2.582	2.2368	0.633973	0.013616	0.053101	0.418274	8.5971	7.16	1950	2.4	0.146
145	2016	0	0	1	184.52	5.22	172	5.15	181.73	5.2	230.94	5.4422	0.1183	4	0.0239	0.542	0.083	0.14	2.378	2.2659	0.677191	0.014147	0.081313	0.345224	8.68307	7.36	1951	2.79	0.159
145	2017	0	0	1	218.7	5.39	197.22	5.28	230.04	5.44	269.05	5.5949	0.1242	4	0.0248	0.34	0.081	0.114	2.91	2.3632	0.724402	0.014105	0.113973	0.402039	8.7699	7.66	1952	2.87	0.163
145	2018	0	0	1	232.09	5.45	219.82	5.39	230.26	5.44	275.97	5.6203	0.1302	4	0.0259	0.32	0.078	0.099	2.641	2.3364	0.748548	0.013746	0.093139	0.397	8.8576	8	1953	2.61	0.173
145	2019	0	0	1	248.13	5.51	242.26	5.49	234.64	5.46	292.03	5.6769	0.1361	4	0.0244	0.3	0.073	0.084	2.906	2.3286	0.721003	0.012524	0.115491	0.429554	8.94618	8.17	1954	3.61	0.18
145	2020	0	0	1	260.02	5.56	260.08	5.56	233.62	5.45	307.79	5.7294	0.142	4	0.0255	0.31	0.064	0.087	3.044	2.3151	0.725757	0.020031	0.120045	0.443215	9.03564	8	1955	3.36	0.207
145	2021	0	0	1	291.47	5.67	304.04	5.72	256.61	5.55	313.36	5.7474	0.1479	4	0.0239	0.411	0.061	0.083	3.042	2.3226	0.848734	0.018888	0.136046	0.447168	9.12599	8.05	1956	3.15	0.216
145	2022	0	0	1	294.7	5.69	323	5.78	231.47	5.44	316.19	5.7563	0.152	5	0.0233	0.407	0.056	0.082	3.108	2.3779	0.913514	0.017515	0.145684	0.460551	9.21725	8.1	1957	3.36	0.23
146	2011	0	1	1	56.86	4.04	57.11	4.04	54.97	4.01	59.47	4.0855	0.086	3	0.01	0.588	0.105	0.07	2.259	2.2374	0.50563	0.014733	0.014606	0.371987	4.6782	9.32	1946	2.29	0.125
146	2012	0	1	1	91	4.51	93.79	4.54	91.53	4.52	80.82	4.3922	0.0908	3	0.0107	0.583	0.101	0.081	2.012	2.2501	0.551918	0.01218	0.021952	0.410836	4.6579	9.32	1947	2.14	0.127
146	2013	0	1	1	132.81	4.89	125.15	4.83	128.56	4.86	165.81	5.1108	0.0957	4	0.0113	0.59	0.094	0.088	2.323	2.2622	0.625958	0.015819	0.033497	0.458501	4.5438	9.32	1948	2.43	0.125
146	2014	0	1	1	151.29	5.02	160.41	5.08	126.86	4.84	165.6	5.1096	0.1005	3	0.0113	0.604	0.089	0.092	2.324	2.3496	0.70023	0.014615	0.052572	0.495188	4.5696	9.32	1949	2.45	0.143
146	2015	0	1	1	178.11	5.18	179.47	5.19	146.55	4.99	230.94	5.4422	0.1054	3	0.013	0.611	0.087	0.094	2.429	2.3751	0.759776	0.013994	0.081132	0.506465	4.7782	9.32	1950	2.46	0.146
146	2016	0	1	1	198.03	5.29	191.52	5.26	193.02	5.26	228.61	5.432	0.1103	3	0.0122	0.624	0.083	0.095	2.428	2.4093	0.788434	0.011979	0.11405	0.569104	4.82598	9.32	1951	2.89	0.159
146	2017	0	1	1	230.11	5.44	213.63	5.36	241.49	5.49	263.88	5.5755	0.1151	3	0.014	0.44	0.081	0.092	2.337	2.2683	0.809821	0.010127	0.159647	0.484857	4.87424	9.28	1952	3.09	0.163
146	2018	0	1	1	247.82	5.51	233.44	5.45	244.81	5.5	300.81	5.7065	0.12	3	0.0149	0.44	0.078	0.086	2.213	2.4501	0.877538	0.011123	0.163048	0.513865	4.92298	9.54	1953	2.9	0.173
146	2019	0	1	1	260.38	5.56	254.18	5.54	248.85	5.52	301.83	5.7099	0.1248	3	0.0152	0.43	0.073	0.086	2.328	2.4387	0.963754	0.012229	0.201081	0.537732	4.97221	9.52	1954	3.85	0.18
146	2020	0	1	1	270.51	5.6	271.2	5.6	247.14	5.51	310.74	5.7389	0.1297	2	0.0162	0.42	0.064	0.099	2.408	2.4501	0.955738	0.012108	0.207901	0.5598	5.02194	9.54	1955	3.54	0.207
146	2021	0	1	1	303.2	5.71	317.49	5.76	266.83	5.59	322.13	5.775	0.1346	3	0.0144	0.476	0.061	0.091	2.449	2.4674	1.09512	0.012533	0.234384	0.553657	5.07216	9.59	1956	3.26	0.216
146	2022	0	1	1	309.07	5.73	340.97	5.83	241.89	5.49	325.86	5.7865	0.1397	3	0.0143	0.467	0.056	0.087	2.519	2.3895	1.09692	0.012867	0.252097	0.566034	5.12288	9.64	1957	3.47	0.23
147	2011	0	1	3	38.13	3.64	40.08	3.69	32.78	3.49	41.4	3.7233	0.0927	4	0.0153	0.467	0.105	0.119	2.058	2.1624	0.535286	0.011222	0.012148	0.390636	6.944	8.16	1946	2.18	0.125
147	2012	0	1	3	80.63	4.39	75.3	4.32	74.94	4.32	108.58	4.6875	0.0975	5	0.0168	0.505	0.101	0.137	2.086	2.1975	0.625068	0.009887	0.018611	0.416111	6.9023	8.16	1947	2.06	0.127
147	2013	0	1	3	116.55	4.76	105.23	4.66	116.33	4.76	154.28	5.0388	0.1022	6	0.0189	0.496	0.094	0.149	2.212	2.2074	0.681239	0.007653	0.026365	0.441061	6.8006	8.16	1948	2.34	0.125
147	2014	0	1	3	134.45	4.9	140.39	4.94	110.75	4.71	157.91	5.062	0.1069	5	0.0187	0.522	0.089	0.147	2.344	2.2591	0.758813	0.009368	0.041403	0.455681	7.0683	8.16	1949	2.38	0.143
147	2015	0	1	3	164.43	5.1	158.48	5.07	134.44	4.9	238.61	5.4748	0.1117	5	0.0216	0.532	0.087	0.142	2.509	2.282	0.823826	0.015081	0.060614	0.471403	7.1302	8.16	1950	2.36	0.146
147	2016	0	1	3	195.32	5.27	171.2	5.14	191.94	5.26	281.13	5.6388	0.1164	5	0.0234	0.555	0.083	0.133	2.648	2.3158	0.870843	0.014823	0.083198	0.475458	7.2015	8.17	1951	2.81	0.159
147	2017	0	1	3	218.59	5.39	194.66	5.27	238.13	5.47	262.11	5.5688	0.1211	5	0.0208	0.32	0.081	0.135	2.583	2.3118	0.865566	0.013559	0.118676	0.386508	7.27352	8.12	1952	2.82	0.163
147	2018	0	1	3	227.97	5.43	213.39	5.36	223.87	5.41	283.6	5.6476	0.1258	5	0.0227	0.31	0.078	0.133	2.481	2.3703	0.875159	0.013018	0.117386	0.429544	7.34625	8.34	1953	2.58	0.173
147	2019	0	1	3	240.59	5.48	231.33	5.44	229.94	5.44	290.52	5.6717	0.1306	4	0.0213	0.3	0.073	0.123	2.927	2.3912	0.872451	0.012151	0.145176	0.442175	7.41972	8.32	1954	3.61	0.18
147	2020	0	1	3	252.09	5.53	246.23	5.51	233.26	5.45	305.65	5.7225	0.1353	4	0.0222	0.3	0.064	0.121	2.864	2.3819	0.851397	0.014436	0.150516	0.448386	7.49391	8.34	1955	3.34	0.207
147	2021	0	1	3	282.6	5.64	288.73	5.67	254.84	5.54	312.85	5.7457	0.14	4	0.0195	0.366	0.061	0.116	2.907	2.3911	0.975124	0.008338	0.170153	0.480702	7.56885	8.39	1956	3.07	0.216
147	2022	0	1	3	287.48	5.66	310.63	5.74	229.01	5.43	317.33	5.7599	0.1453	3	0.019	0.357	0.056	0.113	2.988	2.3757	0.981646	0.011617	0.182537	0.472439	7.64454	8.44	1957	3.27	0.23
148	2011	0	0	1	45.12	3.81	37.88	3.63	41.83	3.73	75.02	4.3178	0.0816	5	0.0107	0.489	0.105	0.089	2.563	2.1789	0.42661	0.012136	0.012219	0.727619	7.9705	8.05	1946	2.2	0.125
148	2012	0	0	1	80.27	4.39	76.08	4.33	72.46	4.28	108.3	4.6849	0.0873	5	0.0118	0.585	0.101	0.1	2.515	2.1876	0.441297	0.010274	0.018359	0.352125	8.0658	8.05	1947	2.14	0.127
148	2013	0	0	1	122.13	4.81	107.98	4.68	116.71	4.76	178.73	5.1859	0.0929	7	0.0128	0.578	0.094	0.109	2.716	2.1933	0.447367	0.009605	0.026319	0.370199	8.1882	8.05	1948	2.41	0.125
148	2014	0	0	1	132.53	4.89	141.24	4.95	105.32	4.66	153.2	5.0317	0.0986	5	0.0127	0.541	0.089	0.116	2.66	2.2485	0.490467	0.00818	0.042594	0.377576	8.3156	8.05	1949	2.39	0.143
148	2015	0	0	1	161.75	5.09	160.81	5.08	123.02	4.81	235.2	5.4604	0.1043	4	0.0153	0.545	0.087	0.119	2.726	2.2766	0.537153	0.008435	0.063962	0.373166	8.3923	8.05	1950	2.38	0.146
148	2016	0	0	1	188.34	5.24	174.01	5.16	175.71	5.17	258.6	5.5553	0.11	4	0.0184	0.541	0.083	0.118	2.692	2.3117	0.57186	0.009009	0.086973	0.420863	8.47622	8.06	1951	2.79	0.159
148	2017	0	0	1	215.02	5.37	197.85	5.29	218.68	5.39	265.06	5.58	0.1157	4	0.0166	0.34	0.081	0.109	2.665	2.2281	0.578209	0.009534	0.114901	0.34532	8.56099	7.97	1952	2.87	0.163
148	2018	0	0	1	226.37	5.42	217.46	5.38	210.08	5.35	285.44	5.654	0.1213	4	0.0178	0.32	0.078	0.106	2.469	2.3745	0.611586	0.009164	0.125368	0.349968	8.64659	8.37	1953	2.61	0.173
148	2019	0	0	1	240.34	5.48	236.31	5.47	219.09	5.39	292.32	5.6778	0.127	5	0.0206	0.47	0.073	0.125	2.743	2.3738	0.750117	0.010568	0.154949	0.37682	8.73306	8.32	1954	3.92	0.18
148	2020	0	0	1	252	5.53	252.44	5.53	222.15	5.4	304.8	5.7196	0.1327	4	0.0224	0.48	0.064	0.129	2.746	2.3539	0.73423	0.010463	0.160548	0.379175	8.82039	8.37	1955	3.63	0.207
148	2021	0	0	1	283.65	5.65	294.77	5.69	246.88	5.51	313.76	5.7486	0.1384	5	0.0208	0.402	0.061	0.129	2.761	2.3708	0.92782	0.009065	0.181381	0.389493	8.9086	8.42	1956	3.14	0.216
148	2022	0	0	1	288.35	5.66	317.22	5.76	222.51	5.4	312.67	5.7451	0.1427	4	0.0177	0.397	0.056	0.115	2.934	2.3475	1.03603	0.007527	0.194684	0.380507	8.99768	8.47	1957	3.34	0.23
149	2011	0	1	3	46.74	3.84	39.24	3.67	53.66	3.98	58.9	4.0758	0.0719	4	0.0168	0.437	0.105	0.105	2.498	2.0688	0.565909	0.022267	0.004526	0.346923	7.5192	6.58	1946	2.15	0.125
149	2012	0	1	3	80.73	4.39	72.94	4.29	93.97	4.54	82.39	4.4115	0.0772	4	0.0167	0.494	0.101	0.11	2.506	2.0835	0.616659	0.022495	0.006898	0.387186	7.4734	6.62	1947	2.05	0.127
149	2013	0	1	3	122.52	4.81	102.91	4.63	144.44	4.97	147.43	4.9934	0.0825	5	0.0162	0.497	0.094	0.123	2.501	2.0871	0.626198	0.014414	0.010307	0.427004	7.6045	6.66	1948	2.34	0.125
149	2014	0	1	3	136.79	4.92	138.19	4.93	123.81	4.82	155.74	5.0482	0.0878	4	0.0158	0.475	0.089	0.119	2.741	2.14	0.642543	0.010292	0.017027	0.437028	7.6485	6.71	1949	2.33	0.143
149	2015	0	1	3	161.54	5.08	157.38	5.06	130.32	4.87	232.01	5.4468	0.0931	4	0.0176	0.496	0.087	0.113	3.266	2.1752	0.675631	0.007042	0.025467	0.453705	7.7452	6.77	1950	2.32	0.146
149	2016	0	1	3	188.31	5.24	172.07	5.15	179.97	5.19	257.13	5.5496	0.0983	3	0.0187	0.507	0.083	0.119	2.98	2.1883	0.695565	0.007117	0.035231	0.451941	7.82265	6.85	1951	2.75	0.159
149	2017	0	1	3	215.44	5.37	197.44	5.29	223.8	5.41	259.68	5.5594	0.1036	4	0.0167	0.39	0.081	0.119	2.911	2.2709	0.716669	0.006198	0.049202	0.464294	7.90088	6.94	1952	2.98	0.163
149	2018	0	1	3	225.57	5.42	217.54	5.38	216.58	5.38	268.46	5.5927	0.1089	4	0.0158	0.4	0.078	0.097	2.691	2.2267	0.707754	0.004338	0.038354	0.462398	7.97989	7.07	1953	2.81	0.173
149	2019	0	1	3	239.75	5.48	237.33	5.47	228.03	5.43	269.04	5.5949	0.1142	3	0.0158	0.38	0.073	0.093	3.037	2.2695	0.650641	0.002584	0.048417	0.475088	8.05969	7.29	1954	3.76	0.18
149	2020	0	1	3	255.16	5.54	256.04	5.55	237.33	5.47	284.69	5.6514	0.1195	3	0.0183	0.36	0.064	0.087	3.025	2.2763	0.662507	0.007675	0.051197	0.480351	8.14028	7.07	1955	3.44	0.207
149	2021	0	1	3	291.68	5.68	304.69	5.72	262.25	5.57	302.19	5.711	0.1248	3	0.0164	0.301	0.061	0.083	3.201	2.2846	0.762161	0.010132	0.058983	0.482982	8.22169	7.12	1956	2.95	0.216
149	2022	0	1	3	294.07	5.68	323.79	5.78	232.25	5.45	308.28	5.731	0.1295	3	0.0143	0.493	0.056	0.082	3.128	2.2522	0.771823	0.006	0.062736	0.477849	8.3039	7.17	1957	3.52	0.23
150	2011	0	0	1	47.71	3.87	45.69	3.82	49.18	3.9	51.72	3.9458	0.0834	5	0.0125	0.456	0.105	0.075	2.97	2.1568	0.538506	0.022807	0.01141	0.379216	7.4255	9.08	1946	2.17	0.125
150	2012	0	0	1	86.22	4.46	81.01	4.39	84.64	4.44	106.32	4.6665	0.0886	5	0.0139	0.512	0.101	0.079	2.817	2.1807	0.536175	0.02356	0.016527	0.411426	7.4797	9.08	1947	2.07	0.127
150	2013	0	0	1	122.04	4.8	111.8	4.72	115.33	4.75	168.03	5.1241	0.0939	7	0.0145	0.527	0.094	0.119	2.803	2.1942	0.588066	0.024096	0.033129	0.430464	7.3082	9.08	1948	2.37	0.125
150	2014	0	0	1	138.23	4.93	146.2	4.98	107.91	4.68	167.02	5.1181	0.0991	5	0.0137	0.512	0.089	0.125	2.731	2.1986	0.612655	0.031128	0.052355	0.450341	7.2759	9.08	1949	2.37	0.143
150	2015	0	0	1	167.91	5.12	167.88	5.12	128.91	4.86	238.87	5.4759	0.1043	5	0.0163	0.507	0.087	0.124	2.764	2.2788	0.646141	0.031128	0.074422	0.466818	7.3506	9.08	1950	2.33	0.146
150	2016	0	0	1	193.08	5.26	180.58	5.2	182.66	5.21	253.29	5.5345	0.1095	4	0.0176	0.51	0.083	0.119	2.801	2.2979	0.618163	0.030231	0.100366	0.509938	7.42411	9.08	1951	2.75	0.159
150	2017	0	0	1	221.85	5.4	204.12	5.32	229.81	5.44	265.96	5.5833	0.1147	4	0.0192	0.33	0.081	0.116	2.795	2.2434	0.637773	0.029032	0.133307	0.414343	7.49835	9.1	1952	2.84	0.163
150	2018	0	0	1	234.94	5.46	223.61	5.41	230.94	5.44	279.62	5.6334	0.12	4	0.0212	0.33	0.078	0.103	2.543	2.3436	0.683501	0.02119	0.124	0.422622	7.57333	9.35	1953	2.64	0.173
150	2019	0	0	1	248.88	5.52	242.92	5.49	238.87	5.48	286.74	5.6586	0.1252	4	0.0188	0.49	0.073	0.09	2.905	2.3669	0.694921	0.018643	0.153274	0.438961	7.64906	9.37	1954	3.95	0.18
150	2020	0	0	1	259.31	5.56	258.63	5.56	237.27	5.47	301.6	5.7091	0.1304	4	0.0215	0.48	0.064	0.09	2.935	2.357	0.679515	0.01772	0.158828	0.483529	7.72555	9.35	1955	3.63	0.207
150	2021	0	0	1	289.73	5.67	300.5	5.71	257.63	5.55	312.54	5.7447	0.1356	4	0.0194	0.382	0.061	0.086	3.05	2.3722	0.829102	0.015351	0.179456	0.469491	7.80281	9.4	1956	3.1	0.216
150	2022	0	0	1	296.27	5.69	324.7	5.78	233.53	5.45	316.4	5.757	0.1404	3	0.0158	0.376	0.056	0.086	3.007	2.2603	0.86935	0.01226	0.192601	0.48426	7.88084	9.45	1957	3.3	0.23
151	2011	0	1	3	53.29	3.98	53.34	3.98	45.13	3.81	67.95	4.2188	0.0803	3	0.0101	0.373	0.105	0.067	2.488	2.1531	0.396143	0.01508	0.009201	0.358081	9.0874	8.31	1946	2.09	0.125
151	2012	0	1	3	89.73	4.5	90.1	4.5	74.98	4.32	115.32	4.7477	0.0862	3	0.0113	0.457	0.101	0.075	2.455	2.1669	0.433293	0.014719	0.014299	0.394555	9.0228	8.31	1947	2.01	0.127
151	2013	0	1	3	127.04	4.84	121.09	4.8	115.81	4.75	167.06	5.1184	0.092	4	0.0119	0.458	0.094	0.094	2.739	2.1699	0.452983	0.014038	0.02273	0.423165	9.0344	8.31	1948	2.31	0.125
151	2014	0	1	3	143.35	4.97	154.9	5.04	113.96	4.74	158.64	5.0666	0.0978	3	0.0118	0.447	0.089	0.094	2.59	2.2342	0.463034	0.011532	0.035709	0.429654	9.0793	8.31	1949	2.3	0.143
151	2015	0	1	3	171.53	5.14	174.66	5.16	131.95	4.88	233.1	5.4515	0.1037	3	0.0138	0.443	0.087	0.101	2.681	2.2602	0.490415	0.010717	0.054616	0.444983	9.1378	8.31	1950	2.25	0.146
151	2016	0	1	3	196.02	5.28	187.29	5.23	187	5.23	241.26	5.4859	0.1095	3	0.0145	0.437	0.083	0.111	2.678	2.2789	0.518948	0.009731	0.082066	0.544385	9.22918	8.34	1951	2.66	0.159
151	2017	0	1	3	225.74	5.42	209.86	5.35	233.14	5.45	264.78	5.5789	0.1153	3	0.0154	0.43	0.081	0.115	2.651	2.2161	0.5366	0.00931	0.118052	0.464421	9.32147	8.44	1952	3.07	0.163
151	2018	0	1	3	240.94	5.48	230.1	5.44	229.83	5.44	296.91	5.6934	0.1211	3	0.0159	0.42	0.078	0.083	2.502	2.3199	0.570713	0.011589	0.084621	0.479062	9.41468	8.67	1953	2.86	0.173
151	2019	0	1	3	253.25	5.53	248.58	5.52	239.67	5.48	293.39	5.6815	0.127	3	0.0147	0.4	0.073	0.079	2.804	2.3562	0.548811	0.013612	0.105062	0.504424	9.50883	8.72	1954	3.79	0.18
151	2020	0	1	3	263.99	5.58	263.35	5.57	244.79	5.5	301.02	5.7072	0.1328	3	0.0208	0.39	0.064	0.098	3.016	2.4312	0.720536	0.008086	0.109341	0.507248	9.60392	8.67	1955	3.49	0.207
151	2021	0	1	3	295.85	5.69	310.09	5.74	262.92	5.57	308.67	5.7323	0.1386	4	0.0214	0.307	0.061	0.099	2.947	2.467	0.845315	0.008006	0.124064	0.580618	9.69996	8.71	1956	2.96	0.216
151	2022	0	1	3	300.86	5.71	332.98	5.81	236.65	5.47	311.48	5.7413	0.1428	4	0.0175	0.303	0.056	0.09	3.154	2.246	0.788273	0.010669	0.132754	0.579299	9.79696	8.76	1957	3.16	0.23
152	2011	0	1	3	40.79	3.71	35.57	3.57	48.06	3.87	44.81	3.8024	0.0821	5	0.0208	0.405	0.105	0.113	2.324	2.0642	0.287027	0.015152	0.007924	0.299856	9.7661	6.76	1946	2.12	0.125
152	2012	0	1	3	82.62	4.41	70.87	4.26	86.15	4.46	115.03	4.7452	0.0876	5	0.0214	0.471	0.101	0.104	2.424	2.0712	0.30726	0.008805	0.012072	0.300309	9.8753	6.82	1947	2.03	0.127
152	2013	0	1	3	119.82	4.79	102.44	4.63	125.16	4.83	167.53	5.1212	0.0931	7	0.022	0.446	0.094	0.126	2.501	2.0765	0.335302	0.009143	0.018865	0.361347	10.0892	6.89	1948	2.3	0.125
152	2014	0	1	3	134.18	4.9	137.41	4.92	115.68	4.75	157.13	5.0571	0.0986	5	0.0212	0.435	0.089	0.127	2.477	2.1732	0.368025	0.007085	0.029583	0.386054	10.1354	6.98	1949	2.29	0.143
152	2015	0	1	3	160.54	5.08	155.77	5.05	129.17	4.86	233.3	5.4523	0.1041	4	0.0229	0.431	0.087	0.125	2.592	2.1966	0.409044	0.00497	0.044357	0.41345	10.2436	7.11	1950	2.23	0.146
152	2016	0	1	3	187.81	5.24	169.16	5.13	180.9	5.2	261.93	5.5681	0.1095	4	0.0219	0.411	0.083	0.122	2.675	2.2307	0.438611	0.007921	0.062773	0.43612	10.346	7.27	1951	2.63	0.159
152	2017	0	1	3	213.51	5.36	191.89	5.26	227.07	5.43	260.28	5.5618	0.115	4	0.0202	0.4	0.081	0.122	2.676	2.25435	0.46946	0.005618	0.090106	0.329676	10.4495	7.48	1952	3	0.163
152	2018	0	1	3	224.6	5.41	211.8	5.36	217.95	5.38	278.96	5.6311	0.1205	4	0.0226	0.37	0.078	0.087	2.708	2.2961	0.521545	0.004896	0.080854	0.381034	10.554	7.69	1953	2.74	0.173
152	2019	0	1	3	239.19	5.48	231.51	5.44	230.54	5.44	280.27	5.6357	0.126	5	0.0263	0.35	0.073	0.129	2.47	2.3951	0.646696	0.007278	0.10045	0.377373	10.6595	7.81	1954	3.7	0.18
152	2020	0	1	3	251.03	5.53	249.43	5.52	232.54	5.45	289.89	5.6695	0.1315	4	0.026	0.34	0.064	0.128	2.544	2.3557	0.625849	0.007206	0.104606	0.358067	10.7661	7.69	1955	3.41	0.207
152	2021	0	1	3	282.3	5.64	291.87	5.68	254.5	5.54	301.2	5.7078	0.137	5	0.0228	0.424	0.061	0.136	2.422	2.3888	0.819151	0.007135	0.118765	0.423471	10.8738	7.74	1956	3.18	0.216
152	2022	0	1	3	285.83	5.66	310.44	5.74	230.38	5.44	305.35	5.7215	0.1415	3	0.0203	0.41	0.056	0.135	2.735	2.2494	0.861978	0.006562	0.127039	0.436359	10.9825	7.79	1957	3.37	0.23
153	2011	0	0	1	43.14	3.76	36.45	3.6	50.97	3.93	51	3.9318	0.0949	4	0.0094	0.455	0.105	0.059	2.532	2.1051	0.438834	0.013503	0.007983	0.285286	9.8891	9.44	1946	2.17	0.125
153	2012	0	0	1	80.97	4.39	76	4.33	79.53	4.38	100.01	4.6053	0.101	4	0.0101	0.524	0.101	0.064	2.522	2.1216	0.495728	0.014844	0.011892	0.319526	9.8921	9.44	1947	2.08	0.127
153	2013	0	0	1	122.81	4.81	108.25	4.68	121.43	4.8	173.42	5.1557	0.107	5	0.0108	0.503	0.094	0.081	2.61	2.1335	0.532199	0.012561	0.020338	0.31982	9.9886	9.44	1948	2.35	0.125
153	2014	0	0	1	136.55	4.92	144.12	4.97	113.1	4.73	154.17	5.0381	0.1131	3	0.0105	0.51	0.089	0.088	2.493	2.2165	0.558731	0.010007	0.032893	0.340556	10.039	9.44	1949	2.36	0.143
153	2015	0	0	1	169.28	5.13	165.37	5.11	140.69	4.95	234.11	5.4558	0.1192	3	0.0125	0.503	0.087	0.088	2.58	2.2541	0.625022	0.009191	0.049043	0.339976	10.1061	9.44	1950	2.33	0.146
153	2016	0	0	1	200.46	5.3	179.8	5.19	198.54	5.29	272.15	5.6064	0.1253	3	0.013	0.493	0.083	0.094	2.554	2.2763	0.615811	0.007567	0.073801	0.348686	10.2072	9.44	1951	2.73	0.159
153	2017	0	0	1	226.29	5.42	203.73	5.32	242.25	5.49	271.84	5.6052	0.1314	3	0.0126	0.47	0.081	0.093	2.567	2.35775	0.613314	0.008259	0.104477	0.354547	10.3092	9.43	1952	3.15	0.163
153	2018	0	0	1	236.81	5.47	224.77	5.42	232.56	5.45	284.3	5.65	0.1374	3	0.0127	0.47	0.078	0.086	2.519	2.3184	0.617586	0.004447	0.103599	0.368153	10.4123	9.31	1953	2.97	0.173
153	2019	0	0	1	251.2	5.53	244.81	5.5	239.16	5.48	294.18	5.6842	0.1435	3	0.016	0.45	0.073	0.093	2.765	2.3184	0.703956	0.005229	0.128297	0.359335	10.5165	8.73	1954	3.88	0.18
153	2020	0	0	1	261.81	5.57	261.71	5.57	238.39	5.47	304.71	5.7194	0.1496	2	0.0133	0.45	0.064	0.074	2.765	2.3664	0.583598	0.006471	0.13319	0.366367	10.6216	9.31	1955	3.58	0.207
153	2021	0	0	1	296.05	5.69	309.68	5.74	262.04	5.57	312.9	5.7459	0.1557	3	0.0127	0.344	0.061	0.067	2.876	2.3779	0.673187	0.005766	0.15076	0.394347	10.7278	9.35	1956	3.03	0.216
153	2022	0	0	1	298.77	5.7	328.08	5.79	234.74	5.46	318.38	5.7632	0.1596	3	0.0114	0.336	0.056	0.063	2.954	2.5994	0.699839	0.004482	0.161574	0.427446	10.8351	9.4	1957	3.22	0.23
154	2011	0	0	3	42.56	3.75	35.16	3.56	48.6	3.88	56.01	4.0255	0.1004	5	0.0146	0.428	0.105	0.078	2.961	2.0543	0.403155	0.016698	0.005988	0.286324	10.5606	7.53	1946	2.14	0.125
154	2012	0	0	3	80.21	4.38	71.66	4.27	87.89	4.48	94.45	4.5481	0.107	5	0.0151	0.592	0.101	0.095	2.688	2.069	0.390054	0.017762	0.00909	0.3676	10.5094	7.53	1947	2.15	0.127
154	2013	0	0	3	130.57	4.87	102.16	4.63	143.04	4.96	201.7	5.3068	0.1137	6	0.0152	0.584	0.094	0.111	2.687	2.0718	0.399197	0.016694	0.013896	0.398176	12.6935	7.53	1948	2.42	0.125
154	2014	0	0	3	134.09	4.9	137.83	4.93	115.58	4.75	155.38	5.0459	0.1203	4	0.0153	0.557	0.089	0.119	2.671	2.1309	0.446446	0.013534	0.022382	0.431346	9.906	7.53	1949	2.41	0.143
154	2015	0	0	3	165.02	5.11	158.08	5.06	140.04	4.94	233.32	5.4524	0.1269	4	0.0196	0.543	0.087	0.134	2.73	2.1543	0.50781	0.012857	0.036002	0.468022	9.9554	7.53	1950	2.38	0.146
154	2016	0	0	3	189.44	5.24	173.03	5.15	191.9	5.26	239.14	5.477	0.1335	4	0.0195	0.538	0.083	0.123	2.993	2.1663	0.592675	0.012839	0.051068	0.466282	10.0549	7.53	1951	2.79	0.159
154	2017	0	0	3	219.4	5.39	196.03	5.28	242.01	5.49	255.5	5.5432	0.1401	4	0.0193	0.37	0.081	0.148	2.677	2.28315	0.612481	0.011966	0.07895	0.399213	10.1555	7.53	1952	2.93	0.163
154	2018	0	0	3	236.67	5.47	216.79	5.38	245.48	5.5	286.34	5.6572	0.1468	4	0.0185	0.37	0.078	0.14	2.948	2.2207	0.643146	0.0125	0.086142	0.406517	10.2571	7.53	1953	2.74	0.173
154	2019	0	0	3	248.99	5.52	235.75	5.46	251.93	5.53	287.4	5.6609	0.1534	3	0.0168	0.36	0.073	0.097	2.845	2.3633	0.575974	0.019231	0.106924	0.432948	10.3596	8.03	1954	3.72	0.18
154	2020	0	0	3	259.11	5.56	252.77	5.53	249.57	5.52	297.42	5.6951	0.16	3	0.0172	0.38	0.064	0.099	2.841	2.3812	0.583212	0.032888	0.111252	0.444906	10.4632	7.53	1955	3.47	0.207
154	2021	0	0	3	292.16	5.68	300.5	5.71	268.68	5.59	307.29	5.7278	0.1666	3	0.0154	0.309	0.061	0.092	2.817	2.3895	0.662142	0.030848	0.126204	0.508496	10.5679	7.57	1956	2.97	0.216
154	2022	0	0	3	295.34	5.69	320	5.77	242.15	5.49	310.57	5.7384	0.17	3	0.0135	0.499	0.056	0.087	2.906	2.4089	0.688887	0.025284	0.135063	0.513346	10.6735	7.62	1957	3.53	0.23
155	2011	0	1	3	52.02	3.95	52.82	3.97	27.07	3.3	94.73	4.551	0.0874	3	0.0109	0.687	0.105	0.081	2.248	2.1538	0.369919	0.013223	0.006528	0.39641	2.1496	6.69	1946	2.38	0.125
155	2012	0	1	3	88.24	4.48	85.81	4.45	78.8	4.37	113.45	4.7314	0.0929	3	0.0108	0.667	0.101	0.088	2.165	2.1603	0.414567	0.013136	0.009413	0.470898	2.1543	6.69	1947	2.22	0.127
155	2013	0	1	3	120.44	4.79	114.88	4.74	113.38	4.73	151.64	5.0215	0.0984	4	0.0111	0.658	0.094	0.093	2.189	2.1726	0.459832	0.009419	0.012838	0.511772	2.1607	6.7	1948	2.48	0.125
155	2014	0	1	3	158.11	5.06	148.72	5	116.21	4.76	265.27	5.5807	0.1039	3	0.0116	0.676	0.089	0.097	2.331	2.1948	0.473397	0.007849	0.020636	0.532441	2.1703	6.71	1949	2.52	0.143
155	2015	0	1	3	171.78	5.15	168.77	5.13	135.1	4.91	248.41	5.5151	0.1094	3	0.0122	0.681	0.087	0.094	2.535	2.2307	0.536965	0.009288	0.029685	0.552781	2.1723	6.73	1950	2.54	0.146
155	2016	0	1	3	196.91	5.28	182	5.2	188.15	5.24	262.08	5.5687	0.1148	3	0.013	0.69	0.083	0.084	2.685	2.2491	0.528806	0.007657	0.037924	0.551266	2.19402	6.75	1951	2.97	0.159
155	2017	0	1	3	224.94	5.42	205.72	5.33	232.98	5.45	273.8	5.6124	0.1203	3	0.0142	0.45	0.081	0.088	2.34	2.2881	0.532798	0.011976	0.05075	0.479912	2.21596	6.8	1952	3.11	0.163
155	2018	0	1	3	237.13	5.47	224.71	5.41	229.67	5.44	291.67	5.6756	0.1258	3	0.0142	0.44	0.078	0.086	2.268	2.2929	0.528985	0.019139	0.050917	0.536035	2.23812	6.95	1953	2.9	0.173
155	2019	0	1	3	249.4	5.52	243.07	5.49	237.51	5.47	291.9	5.6764	0.1313	3	0.0185	0.44	0.073	0.09	2.69	2.3213	0.636458	0.01897	0.063798	0.542511	2.2605	7.25	1954	3.86	0.18
155	2020	0	1	3	259.39	5.56	259.19	5.56	237.53	5.47	299.78	5.7031	0.1368	3	0.0202	0.43	0.064	0.088	2.621	2.3239	0.639721	0.021466	0.066984	0.552318	2.28311	6.95	1955	3.55	0.207
155	2021	0	1	3	293.96	5.68	306.88	5.73	259.81	5.56	313.35	5.7473	0.1423	3	0.0175	0.515	0.061	0.09	2.538	2.3357	0.615996	0.021253	0.076654	0.596151	2.30594	6.99	1956	3.33	0.216
155	2022	0	1	3	297.37	5.69	326.54	5.79	234.63	5.46	315.08	5.7528	0.1468	3	0.0161	0.504	0.056	0.087	2.679	2.4196	0.630941	0.016514	0.081704	0.613822	2.329	7.04	1957	3.54	0.23
156	2011	0	1	1	37.35	3.62	22.66	3.12	53.55	3.98	56.43	4.033	0.0893	6	0.0173	0.576	0.105	0.094	2.849	2.0918	0.441924	0.013449	0.020552	0.235657	4.5302	8.53	1946	2.28	0.125
156	2012	0	1	1	77.75	4.35	59.2	4.08	93.14	4.53	111.03	4.7098	0.0952	6	0.0192	0.638	0.101	0.098	2.801	2.116	0.47564	0.014482	0.03	0.268549	4.5505	8.53	1947	2.19	0.127
156	2013	0	1	1	115.41	4.75	90.79	4.51	128.39	4.86	173.1	5.1539	0.101	9	0.0207	0.623	0.094	0.117	2.604	2.1342	0.53064	0.013352	0.040537	0.305807	4.4172	8.53	1948	2.45	0.125
156	2014	0	1	1	131.61	4.88	127.13	4.85	119.48	4.78	168.46	5.1267	0.1069	6	0.0216	0.638	0.089	0.123	2.511	2.1852	0.580259	0.012638	0.067919	0.326274	4.4566	8.54	1949	2.48	0.143
156	2015	0	1	1	158.02	5.06	145.96	4.98	136.03	4.91	237.78	5.4713	0.1128	6	0.0251	0.649	0.087	0.136	2.744	2.207	0.60107	0.007515	0.104095	0.315271	4.4853	8.55	1950	2.51	0.146
156	2016	0	1	1	185.86	5.22	159.56	5.07	187.93	5.24	268.92	5.5944	0.1187	5	0.0256	0.657	0.083	0.136	2.605	2.2295	0.60525	0.006051	0.14324	0.33272	4.53015	8.59	1951	2.93	0.159
156	2017	0	1	1	213.86	5.37	184.06	5.22	233.14	5.45	277.21	5.6248	0.1246	6	0.0265	0.3	0.081	0.13	2.637	2.23915	0.6361	0.006094	0.195432	0.2803	4.57545	8.72	1952	2.77	0.163
156	2018	0	1	1	222.5	5.4	205.02	5.32	219.11	5.39	286.37	5.6573	0.1304	5	0.0269	0.49	0.078	0.114	2.605	2.2949	0.657235	0.006104	0.18459	0.309305	4.62121	8.98	1953	3.02	0.173
156	2019	0	1	1	238.98	5.48	225.36	5.42	230.63	5.44	299.13	5.7009	0.1363	5	0.0273	0.49	0.073	0.074	2.996	2.3673	0.693011	0.007097	0.227455	0.446578	4.66742	9.05	1954	3.95	0.18
156	2020	0	1	1	252.33	5.53	243.18	5.49	238.78	5.48	307.15	5.7273	0.1422	4	0.0292	0.31	0.064	0.099	3.05	2.3466	0.680151	0.008304	0.234972	0.462348	4.7141	8.98	1955	3.36	0.207
156	2021	0	1	1	283.91	5.65	288.26	5.66	259.05	5.56	314.72	5.7517	0.1481	5	0.0264	0.395	0.061	0.091	3.126	2.3475	0.765736	0.007589	0.264686	0.419033	4.76124	9.03	1956	3.12	0.216
156	2022	0	1	1	290.46	5.67	311.81	5.74	236.18	5.46	318.65	5.7641	0.1522	5	0.0232	0.38	0.056	0.091	3.224	2.3621	0.803012	0.008364	0.28497	0.437968	4.80885	9.08	1957	3.31	0.23
157	2011	0	0	1	35.38	3.57	16.93	2.83	54.98	4.01	60.68	4.1056	0.0951	7	0.0239	0.415	0.105	0.082	2.886	2.0403	0.449406	0.011704	0.010229	0.24249	8.6588	7.27	1946	2.13	0.125
157	2012	0	0	1	71.95	4.28	57.19	4.05	82.71	4.42	101.11	4.6162	0.1001	8	0.0267	0.521	0.101	0.091	2.758	2.0703	0.501645	0.012865	0.016455	0.245391	8.7268	7.3	1947	2.08	0.127
157	2013	0	0	1	110.23	4.7	90.75	4.51	112.46	4.72	170.48	5.1386	0.1051	11	0.0281	0.468	0.094	0.117	2.564	2.0861	0.5418	0.008172	0.025537	0.288807	8.8061	7.34	1948	2.32	0.125
157	2014	0	0	1	121.59	4.8	127.53	4.85	95.79	4.56	148.85	5.0029	0.1101	7	0.0267	0.504	0.089	0.143	2.341	2.1248	0.59329	0.008443	0.045174	0.296831	8.8719	7.41	1949	2.36	0.143
157	2015	0	0	1	154	5.04	148.51	5	119.86	4.79	234.13	5.4559	0.1152	7	0.0312	0.51	0.087	0.149	2.577	2.166	0.627839	0.007788	0.076171	0.318427	8.978	7.53	1950	2.33	0.146
157	2016	0	0	1	183.61	5.21	162.95	5.09	180.16	5.19	258.14	5.5535	0.1202	6	0.0288	0.519	0.083	0.162	2.586	2.1982	0.64779	0.007364	0.116616	0.321883	9.06778	7.71	1951	2.77	0.159
157	2017	0	0	1	209.73	5.35	185.44	5.22	225.06	5.42	262.08	5.5686	0.1252	6	0.0264	0.38	0.081	0.175	2.588	2.23075	0.652314	0.008148	0.179903	0.246565	9.15846	8.01	1952	2.96	0.163
157	2018	0	0	1	221.47	5.4	205.27	5.32	218.57	5.39	280.25	5.6357	0.1302	6	0.0271	0.36	0.078	0.152	2.597	2.2668	0.678226	0.008772	0.164955	0.261051	9.25004	8.35	1953	2.71	0.173
157	2019	0	0	1	233.74	5.45	224.6	5.41	224.63	5.41	280.51	5.6366	0.1352	5	0.0245	0.35	0.073	0.129	2.919	2.2963	0.68041	0.007143	0.203415	0.278597	9.34254	8.51	1954	3.7	0.18
157	2020	0	0	1	246.77	5.51	242.21	5.49	230.17	5.44	292.05	5.6769	0.1402	5	0.0273	0.34	0.064	0.127	2.979	2.2688	0.683692	0.007779	0.210296	0.278612	9.43597	8.35	1955	3.41	0.207
157	2021	0	0	1	276.58	5.62	281.23	5.64	252.71	5.53	304.62	5.7191	0.1452	5	0.0255	0.464	0.061	0.115	3.193	2.2522	0.789287	0.007702	0.237066	0.373903	9.53033	8.39	1956	3.25	0.216
157	2022	0	0	1	278.14	5.63	296.08	5.69	227.78	5.43	310.42	5.7379	0.1502	7	0.0194	0.452	0.056	0.106	3.265	2.3469	0.801707	0.006846	0.255005	0.354832	9.62563	8.44	1957	3.45	0.23
158	2011	0	0	1	43.19	3.77	29.19	3.37	54.47	4	68.93	4.2331	0.101	6	0.0213	0.819	0.105	0.093	2.817	2.0574	0.502176	0.009202	0.010674	0.171013	4.6512	6.77	1946	2.49	0.125
158	2012	0	0	1	79.17	4.37	64.3	4.16	89.76	4.5	109.03	4.6916	0.1066	7	0.0201	0.687	0.101	0.098	2.798	2.0603	0.53016	0.008806	0.016599	0.207589	4.5376	6.81	1947	2.23	0.127
158	2013	0	0	1	119.85	4.79	95.06	4.55	133.3	4.89	177.28	5.1777	0.1123	10	0.0211	0.791	0.094	0.12	2.733	2.0653	0.575203	0.007353	0.02793	0.206478	5.4279	6.87	1948	2.59	0.125
158	2014	0	0	1	139.5	4.94	130.41	4.87	123.69	4.82	198.23	5.2894	0.118	6	0.0207	0.779	0.089	0.127	2.597	2.0823	0.630354	0.008703	0.044951	0.221878	4.7472	6.97	1949	2.6	0.143
158	2015	0	0	1	161.77	5.09	148.83	5	144.91	4.98	235.13	5.4601	0.1237	5	0.0251	0.679	0.087	0.11	3.203	2.1137	0.687497	0.007776	0.068475	0.237272	4.7799	7.12	1950	2.54	0.146
158	2016	0	0	1	189.06	5.24	160.79	5.08	197.38	5.29	267.32	5.5884	0.1293	5	0.0267	0.687	0.083	0.13	2.716	2.1669	0.707966	0.007728	0.095558	0.248359	4.8277	7.35	1951	2.96	0.159
158	2017	0	0	1	216.8	5.38	182.78	5.21	246.28	5.51	275.59	5.6189	0.135	5	0.0284	0.39	0.081	0.131	2.736	2.21295	0.720978	0.004505	0.135405	0.268792	4.87598	7.71	1952	2.98	0.163
158	2018	0	0	1	228.23	5.43	203.74	5.32	240.48	5.48	286.83	5.6589	0.1407	5	0.0289	0.38	0.078	0.121	3.013	2.2499	0.721311	0.010462	0.125461	0.342412	4.92474	8.11	1953	2.76	0.173
158	2019	0	0	1	242.06	5.49	221.92	5.4	247.49	5.51	298.67	5.6993	0.1463	5	0.0266	0.36	0.073	0.106	2.856	2.2745	0.692017	0.009626	0.155062	0.216108	4.97398	8.32	1954	3.72	0.18
158	2020	0	0	1	253.94	5.54	238.43	5.47	253.93	5.54	305.16	5.7208	0.152	4	0.0285	0.39	0.064	0.109	2.966	2.2608	0.687226	0.011648	0.160664	0.274907	5.02372	8.11	1955	3.49	0.207
158	2021	0	0	1	284.4	5.65	280.99	5.64	276.33	5.62	310.34	5.7377	0.1577	4	0.027	0.331	0.061	0.096	3.081	2.2603	0.726603	0.011533	0.181512	0.296626	5.07396	8.16	1956	3.01	0.216
158	2022	0	0	1	288.44	5.66	297.97	5.7	257	5.55	314.12	5.7498	0.162	5	0.0256	0.302	0.056	0.094	3.329	2.3754	0.754134	0.007916	0.194825	0.330938	5.1247	8.21	1957	3.15	0.23
159	2011	0	0	1	23.88	3.17	4.49	1.5	40.83	3.71	57.12	4.0452	0.0932	8	0.0224	0.407	0.105	0.086	2.777	1.984	0.411589	0.009852	0.011225	0.191401	10.3563	6.18	1946	2.12	0.125
159	2012	0	0	1	63.75	4.15	46.8	3.85	77.68	4.35	94.41	4.5476	0.0997	8	0.0279	0.534	0.101	0.094	2.658	1.9942	0.405435	0.008204	0.017066	0.218467	10.2766	6.42	1947	2.09	0.127
159	2013	0	0	1	106.08	4.66	81.66	4.4	116.59	4.76	167.62	5.1217	0.1062	12	0.0268	0.486	0.094	0.129	2.573	2.0031	0.392993	0.007979	0.030461	0.25497	9.4544	6.66	1948	2.33	0.125
159	2014	0	0	1	119.52	4.78	119.6	4.78	100.95	4.61	153.04	5.0307	0.1127	7	0.0259	0.501	0.089	0.129	2.618	2.0225	0.410796	0.009167	0.049853	0.258194	10.341	6.91	1949	2.35	0.143
159	2015	0	0	1	149.17	5.01	138.16	4.93	122.54	4.81	233.96	5.4552	0.1193	7	0.0299	0.474	0.087	0.136	2.648	2.1073	0.439284	0.008614	0.076383	0.279121	10.4005	7.17	1950	2.29	0.146
159	2016	0	0	1	176.35	5.17	151.51	5.02	175.55	5.17	259.82	5.56	0.1258	7	0.0308	0.483	0.083	0.143	2.675	2.1361	0.431297	0.0078	0.109673	0.288237	10.5045	7.43	1951	2.72	0.159
159	2017	0	0	1	201.09	5.3	171.23	5.14	220.85	5.4	263.8	5.5752	0.1323	7	0.0314	0.46	0.081	0.135	2.696	2.2301	0.446663	0.007849	0.150962	0.219881	10.6096	7.7	1952	3.13	0.163
159	2018	0	0	1	212.52	5.36	192.01	5.26	213.59	5.36	278.35	5.6289	0.1388	6	0.0327	0.43	0.078	0.119	2.706	2.2151	0.460512	0.009195	0.142924	0.264337	10.7157	7.99	1953	2.88	0.173
159	2019	0	0	1	225.38	5.42	211.69	5.36	221.8	5.4	277.11	5.6244	0.1453	6	0.0283	0.41	0.073	0.108	3.059	2.2644	0.469688	0.011244	0.176443	0.285266	10.8228	8.34	1954	3.81	0.18
159	2020	0	0	1	239.63	5.48	230.35	5.44	228.6	5.43	290.31	5.671	0.1518	5	0.0298	0.42	0.064	0.104	3.197	2.2449	0.464366	0.014102	0.18261	0.302632	10.931	7.99	1955	3.54	0.207
159	2021	0	0	1	270.6	5.6	271.35	5.6	251.44	5.53	302.98	5.7137	0.1583	6	0.0272	0.307	0.061	0.094	3.435	2.246	0.574475	0.013227	0.206077	0.314777	11.0403	8.04	1956	2.96	0.216
159	2022	0	0	1	272.77	5.61	287.31	5.66	228.43	5.43	305.36	5.7215	0.1618	7	0.0236	0.498	0.056	0.089	3.583	2.3236	0.615625	0.011442	0.221419	0.397224	11.1507	8.09	1957	3.53	0.23
160	2011	0	0	1	33.27	3.5	12.51	2.53	49.66	3.91	72.08	4.2778	0.1008	8	0.0243	0.585	0.105	0.087	3.039	2.0281	0.434466	0.008652	0.010911	0.238908	5.9144	8.02	1946	2.29	0.125
160	2012	0	0	1	70.79	4.26	51.87	3.95	81.43	4.4	113.92	4.7355	0.107	7	0.0265	0.645	0.101	0.093	3.117	2.0374	0.468762	0.008445	0.016707	0.261599	5.9617	8.02	1947	2.2	0.127
160	2013	0	0	1	105.17	4.66	85.01	4.44	106.63	4.67	169.09	5.1304	0.1133	11	0.0285	0.616	0.094	0.117	2.907	2.0524	0.491356	0.010197	0.028436	0.28356	5.9405	8.02	1948	2.45	0.125
160	2014	0	0	1	125.1	4.83	127.21	4.85	103.39	4.64	157.61	5.0601	0.1196	7	0.0287	0.638	0.089	0.13	2.844	2.1169	0.5554	0.007299	0.049961	0.326624	6.1034	8.03	1949	2.48	0.143
160	2015	0	0	1	154.13	5.04	145.34	4.98	125.35	4.83	235.44	5.4615	0.1259	6	0.0329	0.613	0.087	0.14	2.854	2.1527	0.616832	0.007528	0.079907	0.314631	6.1725	8	1950	2.46	0.146
160	2016	0	0	1	180.58	5.2	154.34	5.04	181.39	5.2	265.77	5.5826	0.1321	6	0.0335	0.62	0.083	0.147	2.776	2.1903	0.622225	0.007784	0.108285	0.371559	6.23423	8.09	1951	2.89	0.159
160	2017	0	0	1	206.96	5.33	177.4	5.18	228.46	5.43	265.52	5.5817	0.1384	6	0.0308	0.38	0.081	0.149	2.726	2.3435	0.65223	0.00758	0.163201	0.253694	6.29657	7.8	1952	2.96	0.163
160	2018	0	0	1	217.62	5.38	198.73	5.29	217.98	5.38	279.36	5.6325	0.1447	6	0.0343	0.39	0.078	0.125	2.677	2.2591	0.689849	0.008869	0.155061	0.312894	6.35953	8.32	1953	2.79	0.173
160	2019	0	0	1	231.28	5.44	218.19	5.39	225.85	5.42	284.4	5.6504	0.1509	5	0.0317	0.42	0.073	0.117	2.928	2.2586	0.701399	0.010456	0.191303	0.339243	6.42313	8.18	1954	3.83	0.18
160	2020	0	0	1	246.8	5.51	236.27	5.46	231.55	5.44	309.31	5.7343	0.1572	4	0.0325	0.41	0.064	0.113	3.043	2.2319	0.679423	0.013176	0.197864	0.398757	6.48736	8.32	1955	3.52	0.207
160	2021	0	0	1	278.02	5.63	278.81	5.63	255.36	5.54	316.63	5.7577	0.1635	5	0.0273	0.306	0.061	0.105	3.19	2.2494	0.786583	0.011182	0.22315	0.388728	6.55223	8.37	1956	2.96	0.216
160	2022	0	0	1	280.95	5.64	295.46	5.69	231.05	5.44	323.75	5.78	0.1672	4	0.023	0.486	0.056	0.095	3.369	2.308	0.809766	0.010989	0.239918	0.387971	6.61776	8.42	1957	3.51	0.23
161	2011	1	0	1	76.19	4.33	94.03	4.54	69.45	4.24	29.55	3.3861	0.085	2	0.0161	0.596	0.086	0.132	1.656	2.4584	1.5021	0.113685	0.09529	0.598719	9.739	9.91	1946	1.93	0.143
161	2012	1	0	1	122.35	4.81	136.47	4.92	113.43	4.73	91.91	4.5208	0.0887	2	0.0147	0.624	0.084	0.107	1.743	2.4426	1.44629	0.104612	0.136384	0.668492	9.674	10.05	1947	2.21	0.132
161	2013	1	0	1	168.4	5.13	166.31	5.11	168.62	5.13	174.92	5.1643	0.0923	2	0.0165	0.6	0.078	0.109	1.749	2.4401	1.41459	0.102991	0.174104	0.710498	9.678	10.19	1948	2.49	0.139
161	2014	1	0	1	181.52	5.2	201.83	5.31	157.7	5.06	157.74	5.0609	0.096	2	0.0165	0.605	0.074	0.113	1.706	2.4548	1.43636	0.104423	0.260659	0.776067	9.6547	10.33	1949	2.38	0.153
161	2015	1	0	1	211.76	5.36	223.23	5.41	178.61	5.19	234.09	5.4557	0.0997	2	0.0187	0.605	0.071	0.118	1.719	2.477	1.57128	0.100982	0.362087	0.865501	9.6744	10.49	1950	2.16	0.159
161	2016	1	0	1	232.5	5.45	234.71	5.46	222.43	5.4	243.48	5.495	0.1034	2	0.0198	0.608	0.071	0.119	1.725	2.4948	1.62738	0.096979	0.494946	0.945995	9.77114	10.65	1951	2.46	0.17
161	2017	1	0	1	265.9	5.58	253.61	5.54	284.47	5.65	272.77	5.6086	0.1071	1	0.0189	0.44	0.07	0.12	1.704	2.21195	1.68214	0.096088	0.685971	0.918583	9.86885	10.81	1952	2.66	0.173
161	2018	1	0	1	281.64	5.64	272.4	5.61	283.4	5.65	308.98	5.7333	0.1107	1	0.0193	0.43	0.068	0.115	1.696	2.5224	1.8077	0	0.826411	0.924943	9.96754	11.01	1953	2.54	0.187
161	2019	1	0	1	295.92	5.69	293.42	5.68	289.37	5.67	316.08	5.756	0.1144	1	0.021	0.41	0.066	0.12	1.774	2.5854	1.88433	0.084775	1.00129	0.914305	10.0672	11.25	1954	3.44	0.194
161	2020	1	0	1	303.99	5.72	305.8	5.72	291.88	5.68	320.07	5.7685	0.1181	1	0.0246	0.41	0.062	0.113	1.718	2.5925	1.97715	0.088732	1.18999	0.882913	10.1679	11.01	1955	3.21	0.222
161	2021	1	0	1	335.74	5.82	352.28	5.86	312.05	5.74	324.21	5.7814	0.1218	2	0.0149	0.334	0.058	0.119	1.665	2.5994	2.22222	0.090228	1.32498	0.909508	10.2696	11.06	1956	2.84	0.232
161	2022	1	0	1	337.72	5.82	368.89	5.91	288.64	5.67	324	5.7808	0.1281	2	0.0135	0.315	0.055	0.119	1.693	2.5936	2.28421	0.080805	1.44525	0.902648	10.3723	11.11	1957	3.17	0.248
162	2011	0	1	3	46.75	3.84	52.33	3.96	42.73	3.75	35.63	3.5732	0.0827	4	0.0222	0.57	0.086	0.136	2.8	2.2283	0.594669	0.023061	0.015908	0.364283	5.6725	8.52	1946	1.93	0.143
162	2012	0	1	3	87.58	4.47	89.87	4.5	88.74	4.49	77.93	4.3558	0.0875	3	0.02	0.592	0.084	0.138	2.836	2.2165	0.60074	0.025316	0.022814	0.366348	5.7021	8.7	1947	2.2	0.132
162	2013	0	1	3	133.63	4.9	120.76	4.79	135.81	4.91	172.15	5.1484	0.0922	4	0.0224	0.565	0.078	0.143	2.802	2.2194	0.645649	0.021834	0.029295	0.504003	5.7227	8.52	1948	2.48	0.139
162	2014	0	1	3	148.29	5	155.1	5.04	130.58	4.87	158.01	5.0627	0.097	3	0.0238	0.57	0.074	0.146	2.756	2.2342	0.688486	0.016438	0.042987	0.47699	5.7853	8.7	1949	2.37	0.153
162	2015	0	1	3	175.48	5.17	174.31	5.16	145.27	4.98	234.26	5.4564	0.1017	3	0.0292	0.569	0.071	0.156	2.713	2.2704	0.754552	0.018421	0.056032	0.493769	5.8477	8.52	1950	2.14	0.159
162	2016	0	1	3	200.13	5.3	183.57	5.21	200.85	5.3	253.5	5.5354	0.1064	3	0.0304	0.588	0.071	0.158	2.772	2.2734	0.775918	0.021025	0.071346	0.57037	5.90618	8.7	1951	2.46	0.17
162	2017	0	1	3	230.51	5.44	208.7	5.34	249.42	5.52	268.16	5.5916	0.1112	3	0.0286	0.31	0.07	0.151	2.792	2.25025	0.744976	0.020408	0.095847	0.446273	5.96524	8.52	1952	2.42	0.173
162	2018	0	1	3	242.95	5.49	229.14	5.43	246.09	5.51	282.83	5.6449	0.1159	3	0.027	0.3	0.068	0.159	2.731	2.2943	0.764638	0.023107	0.118091	0.459157	6.02489	8.7	1953	2.27	0.187
162	2019	0	1	3	254.91	5.54	246.12	5.51	252.78	5.53	287.8	5.6623	0.1207	3	0.0295	0.49	0.066	0.145	3.13	2.3748	0.780834	0.028129	0.145122	0.491026	6.08514	8.52	1954	3.59	0.194
162	2020	0	1	3	265.37	5.58	261.18	5.57	257.22	5.55	294	5.6836	0.1254	3	0.0309	0.49	0.062	0.114	2.469	2.3723	0.849196	0.027851	0.174884	0.491245	6.14599	8.7	1955	3.34	0.222
162	2021	0	1	3	297.44	5.7	306.16	5.72	276.92	5.62	305.96	5.7235	0.1301	3	0.0134	0.354	0.058	0.104	2.603	2.4089	0.951149	0.031711	0.197398	0.515055	6.20745	8.75	1956	2.9	0.232
162	2022	0	1	3	302.26	5.71	326.19	5.79	254.29	5.54	310.42	5.7379	0.1354	2	0.012	0.336	0.055	0.097	2.639	2.2855	1.00687	0.031746	0.212021	0.525971	6.26953	8.8	1957	3.24	0.248
163	2011	0	0	3	42.57	3.75	49.89	3.91	43.6	3.78	16.52	2.8046	0.0909	5	0.0316	0.754	0.086	0.16	2.647	2.2408	0.557927	0.025743	0.023992	0.470838	1.4711	8.1	1946	2.07	0.143
163	2012	0	0	3	91.96	4.52	83.32	4.42	91.97	4.52	120.46	4.7913	0.0965	5	0.0305	0.682	0.084	0.172	2.708	2.2328	0.61706	0.02107	0.03916	0.388613	1.4609	8.1	1947	2.29	0.132
163	2013	0	0	3	132.16	4.88	112.41	4.72	143.52	4.97	176.74	5.1747	0.102	6	0.031	0.835	0.078	0.181	2.691	2.2274	0.676958	0.017523	0.053415	0.595818	1.4641	8.1	1948	2.71	0.139
163	2014	0	0	3	143.75	4.97	146.95	4.99	131.13	4.88	156.1	5.0505	0.1076	5	0.0336	0.795	0.074	0.194	2.626	2.2399	0.734674	0.016444	0.080384	0.723775	1.4652	8.11	1949	2.56	0.153
163	2015	0	0	3	171.61	5.15	166.98	5.12	144.48	4.97	236.2	5.4647	0.1131	4	0.0374	0.75	0.071	0.193	2.648	2.2691	0.792942	0.01332	0.111971	0.767765	1.4603	8.14	1950	2.33	0.159
163	2016	0	0	3	199.62	5.3	178.21	5.18	197.2	5.28	274.72	5.6158	0.1186	4	0.034	0.755	0.071	0.196	2.7	2.2813	0.795077	0.012075	0.153911	0.738362	1.4749	8.19	1951	2.63	0.17
163	2017	0	0	3	223.95	5.41	201.02	5.3	240.37	5.48	269.83	5.5978	0.1242	4	0.034	0.56	0.07	0.191	2.749	2.23725	0.791487	0.014168	0.211971	0.527312	1.48965	8.31	1952	2.89	0.173
163	2018	0	0	3	236.31	5.47	221.6	5.4	236.17	5.46	285.13	5.6529	0.1297	4	0.0306	0.54	0.068	0.194	2.779	2.3375	0.807012	0.013304	0.271154	0.571383	1.50455	8.47	1953	2.78	0.187
163	2019	0	0	3	249.03	5.52	239.01	5.48	246.98	5.51	285.87	5.6555	0.1353	3	0.0309	0.54	0.066	0.185	2.996	2.3882	0.755298	0.014768	0.330134	0.589913	1.51959	8.53	1954	3.67	0.194
163	2020	0	0	3	259.06	5.56	254.27	5.54	249.32	5.52	292.6	5.6788	0.1408	3	0.0355	0.55	0.062	0.138	2.318	2.3875	0.80189	0.015666	0.39424	0.630379	1.53479	8.47	1955	3.43	0.222
163	2021	0	0	3	291.62	5.68	299.13	5.7	272.38	5.61	301.81	5.7098	0.1463	3	0.0236	0.627	0.058	0.135	2.348	2.4196	0.886314	0.017579	0.441062	0.659147	1.55014	8.52	1956	3.33	0.232
163	2022	0	0	3	294.98	5.69	314.67	5.75	251.45	5.53	309.07	5.7336	0.1508	3	0.0217	0.616	0.055	0.133	2.411	2.3284	0.954098	0.014382	0.476829	0.717758	1.56564	8.57	1957	3.75	0.248
164	2011	0	0	1	63.97	4.16	63.65	4.15	63.45	4.15	65.96	4.189	0.1143	3	0.013	0.774	0.086	0.076	2.91	2.1685	0.560731	0.026345	0.03296	0.415622	1.8917	9.35	1946	2.08	0.143
164	2012	0	0	1	101.88	4.62	98.11	4.59	104.22	4.65	110.09	4.7013	0.1215	2	0.0128	0.848	0.084	0.079	2.985	2.1526	0.576186	0.023894	0.049749	0.478998	1.8923	9.35	1947	2.44	0.132
164	2013	0	0	1	141	4.95	129.58	4.86	143.96	4.97	173.3	5.155	0.1288	3	0.0132	0.652	0.078	0.096	2.846	2.1612	0.611904	0.018841	0.074553	0.545389	1.8976	9.35	1948	2.56	0.139
164	2014	0	0	1	160.48	5.08	166	5.11	142.78	4.96	174.44	5.1616	0.136	2	0.0135	0.665	0.074	0.108	2.619	2.1832	0.628154	0.01571	0.113078	0.576299	1.8991	9.35	1949	2.45	0.153
164	2015	0	0	1	185.72	5.22	183.49	5.21	160.47	5.08	238.94	5.4762	0.1432	2	0.0166	0.764	0.071	0.119	2.611	2.1954	0.630226	0.01456	0.163228	0.602913	1.8747	9.35	1950	2.34	0.159
164	2016	0	0	1	206.65	5.33	191.13	5.25	210.34	5.35	251.19	5.5262	0.1504	2	0.0159	0.769	0.071	0.119	2.637	2.2115	0.634452	0.01553	0.21876	0.633223	1.89345	9.36	1951	2.64	0.17
164	2017	0	0	1	231.17	5.44	209.19	5.34	253.14	5.53	263.85	5.5754	0.1576	2	0.0166	0.61	0.07	0.113	2.692	2.24905	0.711663	0.015398	0.273455	0.543597	1.91238	9.34	1952	2.98	0.173
164	2018	0	0	1	244.01	5.5	228.5	5.43	247.26	5.51	289.35	5.6677	0.1649	2	0.0173	0.61	0.068	0.114	2.739	2.2851	0.763983	0.017456	0.345584	0.567143	1.93151	9.44	1953	2.91	0.187
164	2019	0	0	1	256.94	5.55	245.97	5.51	254.45	5.54	297.7	5.6961	0.1721	2	0.0187	0.61	0.066	0.109	2.893	2.3513	0.790295	0.014752	0.4201	0.565038	1.95082	9.2	1954	3.77	0.194
164	2020	0	0	1	265.69	5.58	257.93	5.55	259.3	5.56	302.91	5.7134	0.1793	2	0.0209	0.61	0.062	0.079	2.264	2.355	0.835663	0.014605	0.500907	0.570886	1.97033	9.44	1955	3.5	0.222
164	2021	0	0	1	298.02	5.7	305.3	5.72	277.98	5.63	310.38	5.7378	0.1865	2	0.0123	0.647	0.058	0.074	2.292	2.3621	0.926559	0.015983	0.559548	0.581804	1.99003	9.48	1956	3.36	0.232
164	2022	0	0	1	302.14	5.71	324.32	5.78	256.06	5.55	312.63	5.745	0.1893	2	0.011	0.638	0.055	0.073	2.33	2.2772	0.938191	0.014249	0.606091	0.611137	2.00993	9.53	1957	3.79	0.248
165	2011	0	0	1	46.47	3.84	43.27	3.77	50.6	3.92	49.52	3.9024	0.0913	3	0.0174	0.802	0.086	0.076	2.934	2.1548	0.38472	0.015598	0.017728	0.312719	3.0089	8.75	1946	2.1	0.143
165	2012	0	0	1	87.25	4.47	81.63	4.4	91.79	4.52	97.57	4.5806	0.0977	3	0.0174	0.798	0.084	0.081	3.009	2.1428	0.399389	0.017883	0.026592	0.372138	3.0109	8.75	1947	2.39	0.132
165	2013	0	0	1	132.96	4.89	114.03	4.74	143.92	4.97	175.51	5.1677	0.1041	4	0.019	0.747	0.078	0.079	3.015	2.1533	0.442352	0.016979	0.036524	0.438464	3.0165	8.75	1948	2.64	0.139
165	2014	0	0	1	153.94	5.04	150.71	5.02	135.29	4.91	198.49	5.2907	0.1105	3	0.0191	0.763	0.074	0.09	2.379	2.1673	0.481775	0.018613	0.05507	0.480453	3.0185	8.76	1949	2.54	0.153
165	2015	0	0	1	176.48	5.17	169.54	5.13	153.51	5.03	241.15	5.4854	0.1169	3	0.0215	0.777	0.071	0.083	2.353	2.1929	0.497795	0.020408	0.078391	0.531744	3.0008	8.76	1950	2.36	0.159
165	2016	0	0	1	200.31	5.3	179.44	5.19	202.95	5.31	264.4	5.5775	0.1233	3	0.02	0.782	0.071	0.085	2.204	2.2116	0.487898	0.01918	0.105912	0.540522	3.03081	8.78	1951	2.65	0.17
165	2017	0	0	1	226.34	5.42	200.68	5.3	248.25	5.51	271.28	5.6031	0.1297	2	0.0213	0.46	0.07	0.076	2.304	2.36415	0.497968	0.02091	0.137493	0.408682	3.06112	9.2	1952	2.71	0.173
165	2018	0	0	1	239.08	5.48	220.89	5.4	248.38	5.51	282.3	5.643	0.1361	3	0.0202	0.46	0.068	0.08	2.212	2.2932	0.515129	0.022279	0.175341	0.42125	3.09173	9.2	1953	2.62	0.187
165	2019	0	0	1	252.4	5.53	239.05	5.48	257.43	5.55	287.33	5.6606	0.1425	2	0.0212	0.46	0.066	0.074	2.484	2.3303	0.51988	0.022961	0.214884	0.430576	3.12264	9.13	1954	3.54	0.194
165	2020	0	0	1	261.59	5.57	253.45	5.54	256.32	5.55	298.05	5.6973	0.1489	2	0.0237	0.47	0.062	0.075	2.347	2.3198	0.549153	0.025725	0.258247	0.446712	3.15387	8.87	1955	3.32	0.222
165	2021	0	0	1	293.97	5.68	299.75	5.7	276.26	5.62	307.11	5.7272	0.1553	2	0.0152	0.545	0.058	0.07	2.509	2.3469	0.5949	0.024285	0.290704	0.469387	3.18541	8.92	1956	3.21	0.232
165	2022	0	0	1	298.44	5.7	320.3	5.77	252.9	5.53	309	5.7333	0.1589	2	0.0136	0.528	0.055	0.068	2.601	2.5401	0.613098	0.019851	0.313219	0.490513	3.21726	8.97	1957	3.6	0.248
166	2011	0	1	3	45.25	3.81	51.32	3.94	50.93	3.93	14.87	2.6993	0.0844	3	0.0133	0.402	0.086	0.099	2.903	2.1592	0.351331	0.028986	0.009536	0.347349	6.8651	6.99	1946	1.79	0.143
166	2012	0	1	3	93.78	4.54	88.96	4.49	101.63	4.62	95.42	4.5583	0.0901	3	0.0125	0.447	0.084	0.098	2.978	2.1515	0.402062	0.032468	0.014214	0.345521	6.8607	7.03	1947	2.06	0.132
166	2013	0	1	3	138.27	4.93	120.87	4.79	134.43	4.9	202.69	5.3117	0.0959	3	0.0135	0.434	0.078	0.094	2.983	2.1574	0.429502	0.030801	0.017893	0.401639	6.8791	7.07	1948	2.36	0.139
166	2014	0	1	3	148.84	5	157.36	5.06	129.3	4.86	156.21	5.0512	0.1017	3	0.0123	0.426	0.074	0.101	3.037	2.1712	0.442022	0.02439	0.02682	0.46579	6.9122	7.12	1949	2.24	0.153
166	2015	0	1	3	180.67	5.2	178.73	5.19	154.1	5.04	235.34	5.461	0.1075	2	0.0173	0.432	0.071	0.106	3.041	2.189	0.461761	0.022857	0.037647	0.481052	6.9009	7.18	1950	1.98	0.159
166	2016	0	1	3	210.89	5.35	190.31	5.25	210.72	5.35	279.19	5.6319	0.1132	2	0.0176	0.442	0.071	0.112	3.056	2.2108	0.490675	0.024762	0.051277	0.522883	6.96991	7.24	1951	2.3	0.17
166	2017	0	1	3	235.13	5.46	210.23	5.35	258.5	5.55	274.87	5.6163	0.119	2	0.016	0.46	0.07	0.109	2.902	2.2788	0.500345	0.024119	0.069131	0.404144	7.03961	7.32	1952	2.71	0.173
166	2018	0	1	3	250.66	5.52	233.46	5.45	261.07	5.56	288.6	5.6651	0.1248	2	0.014	0.47	0.068	0.109	2.867	2.2907	0.515309	0.018036	0.088964	0.378829	7.11	7.44	1953	2.64	0.187
166	2019	0	1	3	263.15	5.57	253.3	5.53	266.36	5.58	289.84	5.6693	0.1305	2	0.0179	0.47	0.066	0.107	3.135	2.3411	0.523333	0.019646	0.109915	0.357321	7.1811	7.62	1954	3.56	0.194
166	2020	0	1	3	271.69	5.6	268.68	5.59	266.27	5.58	291.52	5.6751	0.1363	2	0.0219	0.47	0.062	0.128	1.154	2.3702	0.599568	0.017507	0.133142	0.387589	7.25291	7.44	1955	3.3	0.222
166	2021	0	1	3	304.22	5.72	315.53	5.75	287.72	5.66	296.9	5.6934	0.1421	2	0.012	0.499	0.058	0.116	1.2	2.3754	0.701635	0.015407	0.151031	0.405625	7.32544	7.49	1956	3.12	0.232
166	2022	0	1	3	309.68	5.74	335.58	5.82	266.77	5.59	302.18	5.711	0.1463	2	0.0108	0.489	0.055	0.112	1.08	2.3504	0.74717	0.014286	0.161867	0.431182	7.3987	7.54	1957	3.51	0.248
167	2011	0	0	3	43.74	3.78	41.98	3.74	64.14	4.16	12.49	2.5249	0.0945	4	0.0189	0.795	0.086	0.096	2.906	2.1237	0.386548	0.015515	0.018835	0.331037	2.4339	8.42	1946	2.1	0.143
167	2012	0	0	3	90.04	4.5	77.34	4.35	114.23	4.74	87.98	4.4771	0.1019	4	0.0186	0.809	0.084	0.096	2.981	2.1287	0.402982	0.011587	0.025941	0.35994	2.4372	8.45	1947	2.4	0.132
167	2013	0	0	3	121.46	4.8	105.42	4.66	137.03	4.92	146.12	4.9844	0.1094	5	0.0191	0.757	0.078	0.094	3.03	2.1422	0.465999	0.010299	0.033418	0.443451	2.4249	8.4	1948	2.64	0.139
167	2014	0	0	3	141.58	4.95	139.69	4.94	137.2	4.92	155.76	5.0483	0.1168	4	0.0191	0.783	0.074	0.099	2.875	2.1592	0.498443	0.009116	0.049333	0.483949	2.4209	8.48	1949	2.55	0.153
167	2015	0	0	3	168.97	5.13	157	5.06	151.12	5.02	240.92	5.4845	0.1243	3	0.0242	0.749	0.071	0.107	2.86	2.1847	0.571785	0.008834	0.067589	0.520863	2.4105	8.36	1950	2.33	0.159
167	2016	0	0	3	194.46	5.27	166.38	5.11	202.86	5.31	271.94	5.6056	0.1318	3	0.0267	0.737	0.071	0.106	2.839	2.2011	0.573412	0.008658	0.091638	0.524767	2.4346	8.54	1951	2.61	0.17
167	2017	0	0	3	219.56	5.39	186.61	5.23	249.66	5.52	273.72	5.6121	0.1392	3	0.0237	0.41	0.07	0.11	2.829	2.21345	0.594517	0.007569	0.12381	0.418469	2.45895	8.27	1952	2.62	0.173
[truncated: 1,409 more rows]
